# Supplementary material for: Catalpol ameliorates CFA-induced inflammatory pain by targeting spinal cord and peripheral inflammation
Source: Front Pharmacol. 2022 Oct 24;13:1010483. doi: 10.3389/fphar.2022.1010483 (PMC9637921; doi:10.3389/fphar.2022.1010483)
Supplement: Supplementary file 3 [file DataSheet1.ZIP]

Archive with 31 entries (24 files):
- original data/CATWALK-Figure 1/
- original data/CATWALK-Figure 1/CAT/
- original data/CATWALK-Figure 1/CAT/Print intensity.tif
- original data/CATWALK-Figure 1/CAT/Print view.tif
- original data/CATWALK-Figure 1/CAT/timingView.tif
- original data/CATWALK-Figure 1/CATWALK.xlsx
- original data/CATWALK-Figure 1/CFA/
- original data/CATWALK-Figure 1/CFA/Print intensity.tif
- original data/CATWALK-Figure 1/CFA/Print view.tif
- original data/CATWALK-Figure 1/CFA/TimingView.tif
- original data/CATWALK-Figure 1/Sham/
- original data/CATWALK-Figure 1/Sham/Print intensity.tif
- original data/CATWALK-Figure 1/Sham/Print view.tif
- original data/CATWALK-Figure 1/Sham/TimingView.tif
- original data/CCK8-Figure 4H.xlsx
- original data/H&E staining-Figure 5D/
- original data/H&E staining-Figure 5D/CAT.tif
- original data/H&E staining-Figure 5D/CFA.tif
- original data/H&E staining-Figure 5D/Sham.tif
- original data/PWT and PWL in Figure 1.xls
- original data/PWT and PWL in Figure 2.xlsx
- original data/PWT and PWL-Figure 5.xlsx
- original data/QPCR-Figure 4/
- original data/QPCR-Figure 4/IL-1a┬-Figure 4L.xls
- original data/QPCR-Figure 4/IL-1a┬-Figure 4L-1.xls
- original data/QPCR-Figure 4/TNF-a-Figure 4M.xls
- original data/the Open field-Figure 1/
- original data/the Open field-Figure 1/CAT.bmp
- original data/the Open field-Figure 1/CFA.bmp
- original data/the Open field-Figure 1/Sham.bmp
- original data/the Open field-Figure 1/The Open filed.xlsx
