# Supplementary material for: Catalpol ameliorates CFA-induced inflammatory pain by targeting spinal cord and peripheral inflammation
Source: Front Pharmacol. 2022 Oct 24;13:1010483. doi: 10.3389/fphar.2022.1010483 (PMC9637921; doi:10.3389/fphar.2022.1010483)
Supplement: Supplementary file 3 [file DataSheet1.ZIP › original data/CATWALK-Figure 1/CATWALK.xlsx]

## Sheet: Sheet1
Sham group
足印名	最初触地时相(s)	支撑时长(s)	Brake time (s)	Proped time (s)	Brake ratio (%)	Proped ratio (%)	足离地速度	最大触地时相(s)	最大触地时相比(%)	最大触地面积	最大触地面积时最大压强	最大触地面积时平均压强	X轴位置(cm)	Y轴位置(cm)	足印长度(cm)	足印宽度(cm)	足印面积(cm²)	最大强度时相(s)	最大强度时相比(%)	最大强度	最小强度	平均强度	最大15个压强像素的平均压强	摆动时长(s)	摆动速度(cm/s)	步幅长度(cm)	步行周期(s)	支撑时相比(%)	远趾端开口距(cm)	近趾端开口距(cm)	人工测量足印长度(cm)	Stance Width (cm)	身体轴线与足印朝向夹角(°)	运动方向与足印朝向夹角(°)	单后足支撑时长(s)	双后足支撑初时长(s)	双后足支撑末时长(s)	运动速度(cm/s)	运动速度变化率(%)	Limb Loading (cm²)	Paw Drag (cm²)
LH	0.025	0.0167	0.0167	0	100	0	0	0.0417	100	2.7277	255	177.89	10.821	7.3684	2.6087	2.2105	2.7277	0.0333	49.7006	255	64	177.89	0	0.03	410.46	12.3138	0.0467	35.7602	0	0	0	2.5464	0	0	0.0083	0.0167	0	308.4443	8.677	163.3353	0
LH	0.0667	0.0167	0.0083	0.0083	49.7006	49.7006	0	0.075	49.7006	2.3707	255	178.78	22.4969	7.1579	2.087	2.3158	2.3707	0.0667	0	255	64	178.78	0	0.02	709.515	14.1903	0.0367	45.5041	0	0	0	3.2377	0	0	0.0083	0	0	323.682	4.166	285.6265	2.3707
LH	0.1	0.0167	0.0083	0.0083	49.7006	49.7006	0	0.1083	49.7006	2.3341	255	176.79	35.9546	6.5263	2.087	2.5263	2.3341	0.1083	49.7006	255	64	176.79	0	0.02	632.21	12.6442	0.0367	45.5041	0	0	0	2.6921	0	0	0.0083	0	0	335.0006	0.815	281.2169	2.3341
LH	0.1333	0.0167	0.0083	0.0083	49.7006	49.7006	0	0.1417	50.2994	2.6636	255	179.26	48.8764	6.3158	2.3478	2.4211	2.6636	0.1417	50.2994	255	64	179.26	0	0	0	0	0	0	0	0	0	2.3814	0	0	0.025	0	0	0	0	320.9157	2.6636
LH	0.05	0.0083	0	0.0083	0	100	0	0.05	0	1.9222	255	159.29	14.0174	7.2632	2.1739	2.4211	1.9222	0.05	0	255	64	159.29	0	0.02	615.95	12.319	0.0283	29.3286	0	0	0	2.993	0	0	0.0083	0	0	373.0773	10.619	0	1.9222
LH	0.075	0.0167	0.0083	0.0083	49.7006	49.7006	0	0.0833	49.7006	2.0229	255	163.79	26.5729	7.3684	2.1739	2.2105	2.0229	0.075	0	255	64	163.79	0	0.02	682.045	13.6409	0.0367	45.5041	0	0	0	1.4885	0	0	0.0083	0	0	375.1736	11.24	243.7229	2.0229
LH	0.1083	0.0167	0.0083	0.0083	49.7006	49.7006	0	0.1167	50.2994	2.6178	255	167.47	40.201	7.2632	2.5217	2.4211	2.6178	0.1083	0	255	64	167.47	0	0.02	489.235	9.7847	0.0367	45.5041	0	0	0	2.9244	0	0	0.0083	0	0	231.3731	31.397	315.3976	2.6178
LH	0.1417	0.0167	0	0.0167	0	100	0	0.1417	0	2.3707	255	166.77	49.7619	7.0985	2.087	2.6316	2.3707	0.1417	0	255	64	166.77	0	0	0	0	0	0	0	0	0	3.4314	0	0	0.0167	0	0	0	0	0	4.6407
RH	0.025	0.0083	0	0.0083	0	100	0	0.025	0	2.1327	255	158.59	4.0884	2.4211	1.8261	2.7368	2.1327	0.025	0	255	64	158.59	0	0.02	353.525	7.0705	0.0283	29.3286	0	0	0	2.1958	0	0	0	0.0083	0	274.4323	14.295	0	2.1327
RH	0.05	0.0167	0.0083	0.0083	49.7006	49.7006	0	0.0583	49.7006	2.032	255	160.09	15.1977	2	1.8261	2.6316	2.032	0.05	0	255	64	160.09	0	0.02	882.15	17.643	0.0367	45.5041	0	0	0	2.947	0	0	0.0167	0	0	332.2095	3.749	244.8193	2.032
RH	0.0833	0.0167	0.0083	0.0083	49.7006	49.7006	0	0.0917	50.2994	2.6453	255	166.24	28.877	1.4737	2.5217	2.7368	2.6453	0.0833	0	255	64	166.24	0	0.02	689.015	13.7803	0.0367	45.5041	0	0	0	3.8428	0	0	0.0083	0	0	346.3429	8.163	318.7108	2.6453
RH	0.1167	0.0083	0.0083	0	100	0	0	0.125	100	2.5629	255	169.28	42.4947	1.7895	1.913	2.8421	2.5629	0.1167	0	255	64	169.28	0	0.05	240.562	12.0281	0.0583	14.2367	0	0	0	2.2434	0	0	0.0083	0.0083	0	217.718	32.007	308.7831	0
RH	0.0333	0.0083	0	0.0083	0	100	0	0.0333	0	2.2243	255	163.46	7.0914	2.5263	2.1739	2.7368	2.2243	0.0333	0	255	64	163.46	0	0.02	611.26	12.2252	0.0283	29.3286	0	0	0	2.4483	0	0	0.0083	0.0083	0	358.0458	1.491	0	2.2243
RH	0.0583	0.0167	0.0083	0.0083	49.7006	49.7006	0	0.0667	50.2994	2.2792	255	156.9	19.5323	2.4211	2	2.8421	2.2792	0.0583	0	255	64	156.9	0	0.02	644.295	12.8859	0.0367	45.5041	0	0	0	1.7791	0	0	0.0083	0	0	377.8344	3.953	274.6024	2.2792
RH	0.0917	0.0167	0	0.0167	0	100	0	0.0917	0	2.6636	255	164.48	32.2025	2.5845	2.7826	2.8421	2.6636	0.0917	0	255	64	164.48	0	0.02	584.31	11.6862	0.0367	45.5041	0	0	0	2.7353	0	0	0.0083	0	0	327.3214	9.944	0	4.7414
RH	0.125	0.0167	0	0.0167	0	100	0	0.125	0	2.6819	255	169.98	43.8887	2.2105	2.2609	2.6316	2.6819	0.125	0	255	64	169.98	0	0	0	0	0	0	0	0	0	2.8201	0	0	0.0083	0	0	0	0	0	4.9611
CFA group
足印名	最初触地时相(s)	支撑时长(s)	Brake time (s)	Proped time (s)	Brake ratio (%)	Proped ratio (%)	足离地速度	最大触地时相(s)	最大触地时相比(%)	最大触地面积	最大触地面积时最大压强	最大触地面积时平均压强	X轴位置(cm)	Y轴位置(cm)	足印长度(cm)	足印宽度(cm)	足印面积(cm²)	最大强度时相(s)	最大强度时相比(%)	最大强度	最小强度	平均强度	最大15个压强像素的平均压强	摆动时长(s)	摆动速度(cm/s)	步幅长度(cm)	步行周期(s)	支撑时相比(%)	远趾端开口距(cm)	近趾端开口距(cm)	人工测量足印长度(cm)	Stance Width (cm)	身体轴线与足印朝向夹角(°)	运动方向与足印朝向夹角(°)	单后足支撑时长(s)	双后足支撑初时长(s)	双后足支撑末时长(s)	运动速度(cm/s)	运动速度变化率(%)	Limb Loading (cm²)	Paw Drag (cm²)
LH	0.05	0.025	0.0083	0.0167	33.2	66.8	0	0.0583	33.2	1.913	255	141.66	6.8783	6.2105	2.087	1.8947	1.913	0.0583	33.2	255	64	141.66	0	0.03	300.4867	9.0146	0.055	45.4545	0	0	0	2.3335	0	0	0.0083	0	0.0083	177.2142	18.338	230.4819	3.524
LH	0.1	0.0167	0	0.0167	0	100	0	0.1	0	2.032	255	147.88	15.7684	6	2.3478	2.1053	2.032	0.1	0	255	64	147.88	0	0.03	348.7667	10.463	0.0467	35.7602	0	0	0	3.187	0	0	0.0083	0	0	198.6351	8.467	0	4.0183
LH	0.1417	0.025	0.0083	0.0167	33.2	66.8	0	0.15	33.2	2.2792	255	153.03	26.3673	5.6842	2.1739	2.1053	2.2792	0.1417	0	255	64	153.03	0	0.02	595.71	11.9142	0.045	55.5556	0	0	0	2.4673	0	0	0.0083	0.0083	0	219.7778	1.276	274.6024	3.9268
LH	0.1833	0.025	0.0083	0.0167	33.2	66.8	0	0.1917	33.6	2.032	255	148.16	37.3963	5.5789	2.1739	2	2.032	0.1917	33.6	255	64	148.16	0	0.04	295.7075	11.8283	0.065	38.4615	0	0	0	3.187	0	0	0.0083	0.025	0	199.8448	7.909	244.8193	3.4874
LH	0.2417	0.0083	0	0.0083	0	100	0	0.2417	0	1.9588	255	143.03	49.9739	5.3684	1.913	2	1.9588	0.2417	0	255	64	143.03	0	0	0	0	0	0	0	0	0	4.4332	0	0	0.0083	0.0083	0	0	0	0	1.9588
LH	0.0333	0.0083	0.0083	0	100	0	0	0.0417	101.2048	0.5492	236	143.12	0.6652	6.8421	0.5217	1.2632	0.5492	0.0333	0	236	64	143.12	0	0.03	317.8833	9.5365	0.0383	21.671	0	0	0	2.3011	0	0	0.0083	0	0	224.7701	18.883	66.1687	0
LH	0.0667	0.0167	0	0.0167	0	100	0	0.0667	0	2.1602	255	150.39	10.1344	6.7648	2.1739	1.7895	2.1602	0.0667	0	255	64	150.39	0	0.03	394.8567	11.8457	0.0467	35.7602	0	0	0	2.4665	0	0	0.0083	0	0	245.9659	11.234	0	3.9634
LH	0.1083	0.0083	0	0.0083	0	100	0	0.1083	0	2.3341	255	152.79	21.9802	6.7368	2.4348	1.8947	2.3341	0.1083	0	255	64	152.79	0	0.03	373.5333	11.206	0.0383	21.671	0	0	0	2.724	0	0	0.0083	0.0083	0	256.3015	7.504	0	2.3341
LH	0.1417	0.0167	0	0.0167	0	100	0	0.1417	0	1.4828	255	154.76	33.1862	6.6316	2.3478	1.8947	1.4828	0.1417	0	255	64	154.76	0	0.03	389.1667	11.675	0.0467	35.7602	0	0	0	2.865	0	0	0.0083	0	0	258.4396	6.732	0	3.7894
LH	0.1833	0.0083	0	0.0083	0	100	0	0.1833	0	2.389	255	161.85	44.8612	6.6316	2.1739	2	2.389	0.1833	0	255	64	161.85	0	0	0	0	0	0	0	0	0	3.7792	0	0	0.0083	0	0	0	0	0	2.389
RH	0.025	0.025	0.0083	0.0167	33.2	66.8	0	0.0333	33.2	2.2792	255	164.02	0.7584	1.5789	1.8261	2.3158	2.2792	0.025	0	255	64	164.02	0	0.02	469.215	9.3843	0.045	55.5556	0	0	0	1.6169	0	0	0.025	0	0	150.1546	28.165	274.6024	3.9909
RH	0.0667	0.0333	0.0083	0.025	24.9249	75.0751	0	0.075	24.9249	2.627	255	160.62	10.0936	1.4737	2.6957	2.2105	2.627	0.0667	0	255	64	160.62	0	0.02	491.385	9.8277	0.0533	62.4765	0	0	0	2.1446	0	0	0.0167	0.0083	0	186.7004	10.681	316.506	6.6636
RH	0.1167	0.0333	0.0083	0.025	24.9249	75.0751	0	0.125	24.9249	2.3707	255	154.17	20.1131	1.1579	2.3478	2.2105	2.3707	0.1167	0	255	64	154.17	0	0.02	550.915	11.0183	0.0533	62.4765	0	0	0	1.8618	0	0	0.0167	0	0.0083	206.8798	1.027	285.6265	5.9863
RH	0.1667	0.0333	0	0.0333	0	100	-13.8182	0.1667	0	1.8673	255	159.55	30.8167	1.2632	2.1739	2.3158	1.8673	0.1667	0	255	64	159.55	0	0.02	641.715	12.8343	0.0533	62.4765	0	0	0	2.222	0	0	0.0083	0	0.0167	246.547	17.95	0	7.0663
RH	0.2167	0.025	0	0.025	0	100	0	0.2167	0	2.1693	255	159.32	43.651	1.6842	2.087	2.2105	2.1693	0.2167	0	255	64	159.32	0	0	0	0	0	0	0	0	0	1.5664	0	0	0.025	0	0	0	0	0	5.7758
RH	0.0417	0.025	0	0.025	0	100	0	0.0417	0	2.0686	255	162.14	4.7003	2.3055	1.913	2.3158	2.0686	0.0417	0	255	64	162.14	0	0.02	556.22	11.1244	0.045	55.5556	0	0	0	2.3284	0	0	0.0167	0	0	255.9614	1.23	0	5.7208
RH	0.0833	0.025	0	0.025	0	100	0	0.0833	0	2.3707	255	160.26	15.8247	2.1162	2.087	2.6316	2.3707	0.0833	0	255	64	160.26	0	0.02	578.715	11.5743	0.045	55.5556	0	0	0	2.936	0	0	0.0167	0	0	255.5633	1.384	0	6.2883
RH	0.125	0.0167	0	0.0167	0	100	0	0.125	0	2.2792	255	163.06	27.399	1.7895	1.8261	2.6316	2.2792	0.125	0	255	64	163.06	0	0.02	554.695	11.0939	0.0367	45.5041	0	0	0	3.3174	0	0	0.0167	0	0	271.8493	4.901	0	4.3387
RH	0.1583	0.0167	0	0.0167	0	100	0	0.1583	0	1.849	255	161.7	38.4929	2	1.913	2.3158	1.849	0.1583	0	255	64	161.7	0	0.02	560.405	11.2081	0.0367	45.5041	0	0	0	2.4498	0	0	0.0167	0	0	244.9899	5.464	0	4.3387
RH	0.1917	0.025	0.0083	0.0167	33.2	66.8	0	0.2	33.2	2.5355	255	165.19	49.837	1.8947	1.8261	2.4211	2.5355	0.1917	0	255	64	165.19	0	0	0	0	0	0	0	0	0	3.3717	0	0	0.025	0	0	0	0	305.4819	4.6774
CAT group
足印名	最初触地时相(s)	支撑时长(s)	Brake time (s)	Proped time (s)	Brake ratio (%)	Proped ratio (%)	足离地速度	最大触地时相(s)	最大触地时相比(%)	最大触地面积	最大触地面积时最大压强	最大触地面积时平均压强	X轴位置(cm)	Y轴位置(cm)	足印长度(cm)	足印宽度(cm)	足印面积(cm²)	最大强度时相(s)	最大强度时相比(%)	最大强度	最小强度	平均强度	最大15个压强像素的平均压强	摆动时长(s)	摆动速度(cm/s)	步幅长度(cm)	步行周期(s)	支撑时相比(%)	远趾端开口距(cm)	近趾端开口距(cm)	人工测量足印长度(cm)	Stance Width (cm)	身体轴线与足印朝向夹角(°)	运动方向与足印朝向夹角(°)	单后足支撑时长(s)	双后足支撑初时长(s)	双后足支撑末时长(s)	运动速度(cm/s)	运动速度变化率(%)	Limb Loading (cm²)	Paw Drag (cm²)
LH	0.0417	0.0333	0.0083	0.0167	24.9249	50.1502	0	0.05	24.9249	1.4005	255	142.35	9.3537	6.6316	2	2.3158	1.4005	0.05	24.9249	255	64	142.35	0	0.02	678.865	13.5773	0.0533	62.4765	0	0	0	1.7387	0	0	0.0167	0	0	248.3596	9.639	168.7349	2.325
LH	0.0833	0.025	0.0083	0.0083	33.2	33.2	0	0.0917	33.6	1.6842	255	155.16	22.2656	6.2105	2.087	2.4211	1.6842	0.0917	33.6	255	64	155.16	0	0.03	380.24	11.4072	0.055	45.4545	0	0	0	1.0949	0	0	0.0083	0	0	227.9763	17.055	202.9157	1.6842
LH	0.125	0.0333	0	0.025	0	75.0751	0	0.125	0	1.8398	255	156.55	34.6355	6.6316	2.2609	2.4211	1.8398	0.125	0	255	64	156.55	0	0.02	538.525	10.7705	0.0533	62.4765	0	0	0	1.9358	0	0	0.0083	0	0.0083	181.8648	33.832	0	4.8238
LH	0.1667	0.025	0.0083	0.0083	33.2	33.2	0	0.175	33.2	1.7666	255	154.41	45.6688	6.3158	2	2.5263	1.7666	0.175	33.2	255	64	154.41	0	0	0	0	0	0	0	0	0	0.9896	0	0	0.0167	0	0	0	0	212.8434	1.7666
LH	0.0167	0.0333	0.0167	0.0083	50.1502	24.9249	0	0.0333	49.8498	1.968	255	149.39	4.8893	7.3684	1.913	2.2105	1.968	0.0167	0	255	64	149.39	0	0.03	410.6633	12.3199	0.0633	52.6066	0	0	0	2.2299	0	0	0.025	0	0	224.0415	28.434	117.8443	1.968
LH	0.0667	0.025	0.0083	0.0083	33.2	33.2	0	0.075	33.2	2.27	255	153.34	17.8843	7.1579	2.087	2.1053	2.27	0.075	33.2	255	64	153.34	0	0.03	471.0133	14.1304	0.055	45.4545	0	0	0	2.7363	0	0	0.0167	0	0	247.0561	21.082	273.494	2.27
LH	0.1083	0.025	0	0.0167	0	66.8	0	0.1083	0	2.1602	253	158.85	31.8404	6.9474	2	2.2105	2.1602	0.1083	0	253	64	158.85	0	0.02	682.31	13.6462	0.045	55.5556	0	0	0	2.5753	0	0	0.0167	0	0	270.7614	13.51	0	4.3021
LH	0.1417	0.025	0.0083	0.0083	33.2	33.2	0	0.15	33.2	2.4897	255	162.18	45.7506	6.9474	2	2.2105	2.4897	0.1417	0	255	64	162.18	0	0	0	0	0	0	0	0	0	2.2072	0	0	0.0167	0	0	0	0	299.9639	2.4897
RH	0.0167	0.0333	0.0167	0.0083	50.1502	24.9249	0	0.0333	49.8498	1.5011	255	162.69	3.6728	2.2105	1.6522	2.4211	1.5011	0.0167	0	255	64	162.69	0	0.03	399.1067	11.9732	0.0633	52.6066	0	0	0	2.235	0	0	0.025	0	0	213.2592	14.807	89.8862	1.5011
RH	0.0667	0.025	0	0.0167	0	66.8	0	0.0667	0	1.6293	255	149.37	15.7879	2.2105	1.913	2.5263	1.6293	0.0667	0	255	64	149.37	0	0.02	602.87	12.0574	0.045	55.5556	0	0	0	3.1713	0	0	0.0083	0	0	232.7208	7.033	0	3.103
RH	0.1	0.0333	0.0083	0.0167	24.9249	50.1502	0	0.1083	24.9249	1.8032	255	145.82	28.0679	2.6316	1.8261	2.5263	1.8032	0.1	0	255	64	145.82	0	0.02	583.63	11.6726	0.0533	62.4765	0	0	0	2.1527	0	0	0.0167	0	0	207.2273	17.217	217.253	3.2037
RH	0.1417	0.0333	0.0083	0.0167	24.9249	50.1502	0	0.15	24.9249	1.849	255	149.34	39.8037	3.0526	1.8261	2.6316	1.849	0.15	24.9249	255	64	149.34	0	0.03	388.9567	11.6687	0.0633	52.6066	0	0	0	1.7023	0	0	0.0083	0.0083	0	164.1157	34.439	222.7711	3.579
RH	0.1917	0.025	0	0.0167	0	66.8	0	0.1917	0	1.9954	255	151.53	51.1866	3.0526	1.8261	2.6316	1.9954	0.1917	0	255	64	151.53	0	0	0	0	0	0	0	0	0	4.86	0	0	0.025	0	0	0	0	0	3.6979
RH	0.0417	0.025	0.0083	0.0083	33.2	33.2	0	0.05	33.2	2.0778	255	148.6	11.0362	2.9474	1.7391	2.5263	2.0778	0.0417	0	255	64	148.6	0	0.03	461.2	13.836	0.055	45.4545	0	0	0	1.5901	0	0	0.0167	0	0	224.9834	25.557	250.3373	2.0778
RH	0.0833	0.025	0	0.0167	0	66.8	0	0.0833	0	1.7757	255	154.21	24.5992	2.8421	1.8261	2.8421	1.7757	0.0833	0	255	64	154.21	0	0.03	470.0567	14.1017	0.055	45.4545	0	0	0	2.7012	0	0	0.0167	0	0	268.6356	11.113	0	4.1922
RH	0.125	0.025	0	0.0167	0	66.8	0	0.125	0	2.4256	255	153.23	38.7009	2.8421	2	2.6316	2.4256	0.125	0	255	64	153.23	0	0.03	436.1433	13.0843	0.055	45.4545	0	0	0	2.2782	0	0	0.0083	0	0	212.7083	29.619	0	5.0068
RH	0.1667	0.0167	0	0.0083	0	49.7006	0	0.1667	0	2.8467	254	144.56	51.7852	2.7368	1.913	2.7368	2.8467	0.1667	0	254	64	144.56	0	0	0	0	0	0	0	0	0	1.7603	0	0	0.0167	0	0	0	0	0	2.8467
							Print Area				Mean intensity				Swing				Swing Speed
						sham	LH	RH	LH/RH		LH	RH	LH/RH		LH	RH			LH	RH
							2.7277	2.1327	1.27899		159.29	163.46	0.974489		0.03	0.02	1.5		410.46	353.525	1.16105
							2.3707	2.032	1.16668		163.79	156.9	1.04391		0.02	0.02	1		709.515	882.15	0.804302
							2.3341	2.6453	0.882357		167.47	164.48	1.01818		0.02	0.02	1		632.21	689.015	0.917556
							2.6636	2.5629	1.03929		166.77	169.98	0.981115		0.02	0.05	0.4		599.125	240.562	2.49052
							1.9222	2.2243	0.864182		177.89	158.59	1.1217		0.02	0.02	1		615.95	611.26	1.00767
							2.0229	2.2792	0.887548		178.78	160.09	1.11675		0.02	0.02	1		682.045	644.295	1.05859
							2.6178	2.6636	0.982805		176.79	166.24	1.06346		0.02	0.02	1		489.235	584.31	0.837287
							2.3707	2.6819	0.883963		179.26	169.28	1.05896
						CFA	1.913	2.2792	0.83933		141.66	164.02	0.863675		0.03	0.02	1.5		300.4867	469.215	0.640403
							2.032	2.627	0.773506		147.88	160.62	0.920682		0.03	0.02	1.5		348.7667	491.385	0.709763
							2.2792	2.3707	0.961404		153.03	154.17	0.992606		0.02	0.02	1		595.71	550.915	1.08131
							2.032	1.8673	1.0882		148.16	159.55	0.928612		0.04	0.02	2		295.7075	641.715	0.460808
							1.9588	2.1693	0.902964		143.03	159.32	0.897753		0.03	0.02	1.5		317.8833	556.22	0.571506
							0.5492	2.0686	0.265494		143.12	162.14	0.882694		0.03	0.02	1.5		394.8567	578.715	0.682299
							2.1602	2.3707	0.911208		150.39	160.26	0.938413		0.03	0.02	1.5		373.5333	554.695	0.673403
							2.3341	2.2792	1.02409		152.79	163.06	0.937017		0.03	0.02	1.5		389.1667	560.405	0.694438
							1.4828	1.849	0.801947		154.76	161.7	0.957081
							2.389	2.5355	0.94222		161.85	165.19	0.979781
						CAT	1.4005	1.5011	0.932982		142.35	162.69	0.874977		0.02	0.03	0.666667		678.865	399.1067	1.70096
							1.6842	1.6293	1.0337		155.16	149.37	1.03876		0.03	0.02	1.5		380.24	602.87	0.630716
							1.8398	1.8032	1.0203		156.55	145.82	1.07358		0.02	0.02	1		538.525	583.63	0.922716
							1.7666	1.849	0.955435		154.41	149.34	1.03395		0.03	0.03	1		410.6633	461.2	0.890423
							1.968	2.0778	0.947156		149.39	148.6	1.00532		0.03	0.03	1		471.0133	470.0567	1.00204
							2.27	1.7757	1.27837		153.34	154.21	0.994358		0.02	0.03	0.666667		682.31	436.1433	1.56442
							2.1602	2.4256	0.890584		158.85	153.23	1.03668
