# Supplementary material for: Catalpol ameliorates CFA-induced inflammatory pain by targeting spinal cord and peripheral inflammation
Source: Front Pharmacol. 2022 Oct 24;13:1010483. doi: 10.3389/fphar.2022.1010483 (PMC9637921; doi:10.3389/fphar.2022.1010483)
Supplement: Supplementary file 3 [file DataSheet1.ZIP › original data/CCK8-Figure 4H.xlsx]

## Sheet: 板 1 - Sheet1
软件版本	2.07.17
实验文件路径:	E:\伏杰\2022.03.26-cat-cck8.xpt
方案文件路径:	C:\Users\Public\Documents\Protocols\450-cck8.prt
板编号	板 1
日期	2022-03-27
时间	00:05:40
检测仪类型:	ELx800
检测仪序列号:	Unknown
检测类型	检测仪
程序详细信息
板类型	96 WELL PLATE
检测	吸收光 终点
	全板
	波长: 450
	检测速度: 正常
结果
		1	2	3	4	5	6	7	8	9	10	11	12
	A	0.046	0.041	0.04	0.04	0.039	0.039	0.04	0.04	0.04	0.04	0.042	0.04	450
	B	0.04	0.865	1.361	1.03	0.953	1.043	1.356	0.977	1.027	1.002	0.893	0.04	450
	C	0.04	1.244	1.034	1.027	1.073	1.128	1.021	1.151	0.81	1.194	0.848	0.04	450
	D	0.04	1.309	1.377	1.309	1.199	1.272	1.16	0.804	0.852	1.194	0.905	0.041	450
	E	0.041	1.07	0.771	1.089	0.996	1.177	1.339	0.7	0.845	1.077	0.888	0.041	450
	F	0.041	0.968	0.811	0.981	1.412	0.759	1.195	0.789	0.856	0.725	0.619	0.042	450
	G	0.041	0.803	0.77	0.648	0.636	0.63	0.608	0.595	0.61	0.577	0.681	0.041	450
	H	0.041	0.041	0.041	0.041	0.04	0.041	0.041	0.041	0.042	0.043	0.042	0.043	450
Con			0.865	1.361	1.03	0.953	1.043	1.356	0.977	1.027	1.002	0.893
0.865			0.823261	1.29533	0.980299	0.907014	0.992672	1.29057	0.929856	0.977444	0.95365	0.84991
1.361		Con	82.3261	129.533	98.0299	90.7014	99.2672	129.057	92.9856	97.7444	95.365	84.991
1.03			1.244	1.034	1.027	1.073	1.128	1.021	1.151	0.81	1.194	0.848
0.953			1.18397	0.984106	0.977444	1.02122	1.07357	0.971733	1.09546	0.770915	1.13639	0.807081
1.043		LPS 1ug/ml	118.397	98.4106	97.7444	102.122	107.357	97.1733	109.546	77.0915	113.639	80.7081
1.356			1.309	1.377	1.309	1.199	1.272	1.16	0.804	0.852	1.194	0.905
0.977			1.24584	1.31055	1.24584	1.14114	1.21062	1.10403	0.765204	0.810888	1.13639	0.861331
1.027		LPS +CAT125uM	124.584	131.055	124.584	114.114	121.062	110.403	76.5204	81.0888	113.639	86.1331
1.002			0.968	0.811	0.981	1.412	0.759	1.195	0.789	0.856	0.725	0.619
0.893			0.921291	0.771866	0.933663	1.34387	0.722376	1.13734	0.750928	0.814695	0.690016	0.589131
1.0507		LPS+CAT 250uM	92.1291	77.1866	93.3663	134.387	72.2376	113.734	75.0928	81.4695	69.0016	58.9131
			0.968	0.811	0.981	1.412	0.759	1.195	0.789	0.856	0.725	0.619
			0.921291	0.771866	0.933663	1.34387	0.722376	1.13734	0.750928	0.814695	0.690016	0.589131
		LPS+CAT 500uM	92.1291	77.1866	93.3663	134.387	72.2376	113.734	75.0928	81.4695	69.0016	58.9131
			0.803	0.77	0.648	0.636	0.63	0.608	0.595	0.61	0.577	0.681
			0.764252	0.732845	0.616732	0.605311	0.5996	0.578662	0.566289	0.580565	0.549158	0.648139
		LPS+CAT 1000uM	76.4252	73.2845	61.6732	60.5311	59.96	57.8662	56.6289	58.0565	54.9158	64.8139
		Con	LPS 1ug/ml	LPS +CAT125uM	LPS+CAT 250uM	LPS+CAT 500uM	LPS+CAT 1000uM
		82.3261	118.397	124.584	92.1291	92.1291	76.4252
		129.533	98.4106	131.055	77.1866	77.1866	73.2845
		98.0299	97.7444	124.584	93.3663	93.3663	61.6732
		90.7014	102.122	114.114	134.387	134.387	60.5311
		99.2672	107.357	121.062	72.2376	72.2376	59.96
		129.057	97.1733	110.403	113.734	113.734	57.8662
		92.9856	109.546	76.5204	75.0928	75.0928	56.6289
		97.7444	77.0915	81.0888	81.4695	81.4695	58.0565
		95.365	113.638	113.638	69.0016	69.0016	54.9158
		84.991	80.7081	86.1331	58.9131	58.9131	64.8139
