# Supplementary material for: Catalpol ameliorates CFA-induced inflammatory pain by targeting spinal cord and peripheral inflammation
Source: Front Pharmacol. 2022 Oct 24;13:1010483. doi: 10.3389/fphar.2022.1010483 (PMC9637921; doi:10.3389/fphar.2022.1010483)
Supplement: Supplementary file 3 [file DataSheet1.ZIP › original data/PWT and PWL in Figure 1.xls]

## Sheet: Sheet1
Signal treatment of catalpol (50, 100, 200 μg, i.t.) on PWT
	CFA						CFA+CAT 50ug						CFA+CAT 100ug						CFA+CAT 200ug
0d	45.43	46	44.08	47.12	42.89	43.98	48.27	47.19	43.2	46.11	44.2	47.09	45.22	46.29	43.99	46.2	44.93	45.19	44.03	46.39	47.16	46.2	42.38	45.34
3d	12.25	15.68	11.1	20.2	13.19	21.83	13.27	15.98	12.1	23.23	15.19	19.83	12.13	16.68	12.13	19.2	15.16	22.83	14.29	23.6	14.1	19.2	18.12	20.83
0.5h	13.17	14.48	12.55	15.86	21.88	23.94	21.23	14.59	13.39	18.48	20.55	17.67	27.39	21.66	19.38	22.78	23.1	25.39	27.18	34.35	28.2	24.99	26.23	27.27
1h	12.79	13.77	11.65	18.88	19.8	20.27	15.38	15.39	18.3	21	22.44	16.87	25.34	24.87	22.39	28.94	26.35	29.15	32.05	37.87	34.54	30.03	31.54	33.76
2h	11.29	15.39	23	21.28	20.37	18.34	17.95	19.32	22.88	24.69	20.38	16.35	29.02	30.67	31.39	32.98	27.99	28.94	38.43	39.78	36.96	33.62	34.77	37.08
3h	18.99	19.48	15.49	12.44	13.95	24.34	18	21.96	20.35	22.06	17.36	15.93	27.39	26.46	27.35	28.49	22.99	26.64	37.85	36.76	34.84	30.97	33.93	35.21
4h	13.44	17.48	16.43	20.47	19.2	22.45	22.39	21.08	18.46	19.34	20.38	16.39	21.65	21.12	23.77	20.69	22.09	22.97	30.74	29.87	31.99	23.54	29.72	30.63
6h	14.46	17.89	16.58	21.59	22.54	13.44	12.48	18.45	19.97	21.3	22.46	17.33	20.65	19.79	22.74	17.32	19.53	21.99	21.66	20.63	22.76	19.99	21.97	20.32
Signal treatment of catalpol (50, 100, 200 μg, i.t.) on PWL
	CFA						CFA+CAT 50ug						CFA+CAT 100ug						CFA+CAT 200ug
0d	16.13	17.21	14.37	15.68	14.38	18.9	15.12	15.39	16.49	15.23	16.03	17.77	15.26	16.28	14.98	15.71	17.33	14.58	16.29	15.29	13.23	14.48	15.3	18.34
3d	7.08	6.89	5.06	4.24	3.99	6.49	4	6.45	3.89	5.44	6.39	5.97	6.29	4.3	5.28	3.49	5.79	6.33	4.67	3.48	7.55	4.97	5.11	5.86
0.5h	7.46	5.09	6.34	3.88	4.49	5.39	5.21	5.87	4.83	6.12	7.08	6.99	10.24	7.39	8.32	6.33	8.3	11.28	9.98	8.76	11.45	9.09	11.54	10.23
1h	5.4	6.23	4.39	6.33	5.35	7.02	5.88	6.76	5.07	6.98	8.31	7.32	11.2	10.34	9.4	8.43	10.22	12.34	13.55	11.09	12.86	12.05	14.42	13.99
2h	8.3	5.44	7.2	4.3	3.12	5.98	6.53	7.34	5.86	7.43	8.66	7.98	13.65	12.31	10.54	9.57	11.63	13	15.32	13.22	12.99	14.67	16.75	13.21
3h	7.12	4.39	5.68	3.4	4.31	6.79	5.75	5.9	4.99	6.02	7.89	5.86	9.23	10.36	10.55	7.93	9.45	11.86	13.32	12.78	13.43	11.88	15.91	14.09
4h	6.34	5.22	4.99	5.21	3.98	7.38	4.97	5.07	6.87	5.44	6.81	4.35	6.98	9.09	7.03	5.43	8.24	8.11	11.65	9.76	10.23	8.99	12.82	11.34
6h	5.42	7.1	6.4	5.88	4.21	6.29	4.32	6.23	5.38	6.21	3.45	5.21	6.32	7.53	4.87	3.88	6.05	7.3	7.96	5.41	6.87	5.22	7.32	6.97
Repeated treatment of catalpol (50, 100, 200 μg, i.t.) on PWT
	Sham						CFA						CFA+CAT 50ug						CFA+CAT 100ug						CFA+CAT 200ug
0d	45.43	46	44.08	47.12	42.89	43.98	48.27	47.19	43.2	46.11	44.2	47.09	45.22	46.29	43.99	46.2	44.93	45.19	44.03	46.39	47.16	46.2	42.38	45.34	45	46.39	47.31	43.98	46.1	48.32
1d	43.89	47.67	39.35	46.98	48.09	41.22	25.87	20.87	27.19	22.45	28.35	19.67	18.39	27.28	21.39	24.35	22.67	19.21	25.87	20.87	27.19	22.45	28.35	19.67	25.87	20.87	27.19	22.45	28.35	19.67
2d	45.76	42.34	38.98	49.56	43.23	40.78	16.89	21.68	25.34	23.78	19.65	15.75	17.98	22.38	15.32	26.14	14.23	24.28	24.9	31.38	28.76	29.88	20.39	23.65	33.18	38.39	30.25	31.22	27	32.25
3d	47.09	46.78	45.9	48.09	40.22	42.09	12.25	15.68	11.1	20.2	13.19	21.83	19.9	15.39	22.37	18.36	25.23	16.22	25.89	34.33	21.29	27.78	32.39	30.78	36.34	47.9	42.21	33.23	28.61	39.18
4d	42.12	39.89	45.76	48.47	47.9	45.98	16.78	21.36	15.27	11.98	22.35	17.17	22.39	24.76	12.39	18.3	19.29	26.1	33.19	37.36	30.64	27.17	35.01	26.78	39.21	41.23	35.31	37.32	43.23	38.67
5d	43.13	46.57	35.34	48.56	41.23	46.77	21.56	15.87	18.35	19.67	15.21	20.19	20.19	26.39	21.2	22.23	19.3	27	35.73	33.27	29.39	37.19	28.26	30.21	40.34	39.86	37.31	38.37	44.22	35.98
6d	38.12	39.76	49.57	45.84	47.89	46.71	18.76	25.91	21.88	18.45	20.08	25.23	24.32	17.3	22.39	26.11	18.23	20.3	32.21	26.47	28.56	33.19	29	27.17	31.25	37.28	40.87	29.49	34.2	41.98
7d	43.56	39.65	37.9	48.55	41.23	49.09	25.98	23.64	19.76	24.23	22.98	28.76	25.38	21.24	22.33	23.35	20.04	22.49	25.38	32.79	30.24	23.19	29.49	31.58	26.38	31.28	37.94	32.34	38.65	40.48
Repeated treatment of catalpol (50, 100, 200 μg, i.t.) on PWL
	Sham						CFA						CFA+CAT 50ug						CFA+CAT 100ug						CFA+CAT 200ug
0d	15.35	16.72	14.37	15.89	18.34	15.93	15.11	18.47	16.37	14.78	15.38	16.9	15.12	14.29	17.49	13.99	14.07	16.77	17.26	15.2	13.48	16.77	13.33	14.58	16.29	15.29	13.23	14.48	15.3	18.34
1d	16.38	17.67	13.38	12.55	15.64	17.12	4.76	5.88	7.9	3.26	6.83	8.15	5.75	4.86	6.94	4.59	7.12	8.56	6.9	5.27	4.9	6.09	3.77	5.3	5.28	4.09	6.39	7.11	3.29	8.28
2d	17.89	13.23	14.87	15.34	16.1	12.35	6.87	7.02	4.2	5.34	9.27	3.1	6.01	4.67	3.29	5.2	7.97	8.33	7.39	8.99	7.97	9.38	10.98	6.4	9.39	10.28	10.89	12.35	11.04	10.65
3d	15.22	14.39	12.38	17.97	16.38	18.33	7.88	7.19	5.23	4.29	4.8	6.29	9	8.15	5.29	6.34	7.39	6.94	10.29	7.3	13.28	8.49	8.79	9.33	14.67	13.48	10.55	11.97	12.11	13.22
4d	17.3	16.32	14.67	18.87	15.33	13.89	9.38	7.3	8.33	6.34	5.37	6.48	8.42	6.57	9.66	7.19	10.99	7.38	10.38	12.49	9.4	13.23	8.89	11.49	12.88	14.16	13.78	12.49	11.08	15.22
5d	12.49	15.9	16.38	17.59	17.12	13.22	5.22	8.38	9.38	6.39	7.34	9.29	11.39	6.34	8.98	9.4	10.5	9.55	12.48	14.48	13.2	8.77	9.44	10.37	14.28	15.19	13.37	12.4	11.99	14.81
6d	14.28	16.39	15.39	18.1	13.27	17.23	6.29	9.37	5.38	9.22	8.39	7.34	7.97	6.39	8.4	10.49	9.33	7.3	10.13	11.68	9.86	8.03	9.03	11.91	14.98	10.78	12.37	13.19	11.4	12.55
7d	13.28	15.58	17.24	16.37	14.08	15.38	7.23	9.17	8.36	6.27	8.99	10.3	8.39	10.38	9.2	7.3	9.47	8	9.62	8.55	10.39	9.09	11.4	10.88	12.33	9.37	13.29	10.38	13.2	11.99
pre-administered treatment of catalpol (50, 100, 200 μg, i.t.) on PWT
	CFA						CFA+CAT 50ug						CFA+CAT 100ug						CFA+CAT 200ug
0h	46.12	47.44	48.21	46.37	45.87	48.32	48.23	49.42	45.11	46.93	47.24	46.88	46.72	48.43	47.35	48.98	49.11	49.65	47.22	48.13	42.65	46.32	47.88	46.97
1h	20.32	21.97	19.59	18.45	23.21	22.34	32.46	33.26	34.34	31.97	35.84	31.37	35.76	36.86	39.24	38.51	37.55	39.12	45.87	46.23	43.11	45.74	46.12	44.97
2h	19.54	18.96	20.33	19.47	22.48	20.88	30.45	28.93	29.43	27.99	26.57	28.14	33.45	32.88	30.61	31.75	34.99	30.86	41.63	40.99	39.73	40.97	42.44	38.13
3h	17.85	19.33	21.46	18.76	20.31	16.88	23.13	24.55	22.84	23.48	21.49	25.47	30.76	29.21	30.98	31.33	29.68	28.12	35.15	34.56	33.99	36.31	32.88	33.29
4h	16.46	18.74	19.43	19.36	17.23	18.52	19.23	18.35	19.31	17.34	19.11	18.76	25.11	24.31	23.88	22.98	24.75	26.31	31.22	29.98	30.17	32.76	28.99	30.58
6h	15.73	17.34	20.35	18.55	16.87	17.21	16.33	17.11	15.87	18.35	19.34	17.32	18.65	17.97	16.42	19.77	20.22	19.73	25.65	26.88	24.96	23.87	25.11	23.22
8h	15.27	16.36	19.63	19.35	15.23	16.88	15.66	16.11	14.87	19.35	18.39	16.33	16.75	15.88	14.55	18.97	19.31	17.98	19.77	17.12	18.34	16.11	19.37	17.83
pre-administered treatment of catalpol (50, 100, 200 μg, i.t.) on PWL
	CFA						CFA+CAT 50ug						CFA+CAT 100ug						CFA+CAT 200ug
0h	16.21	15.77	14.98	17.21	16.45	15.89	16.38	17.77	15.63	14.97	15.88	16.21	15.23	16.71	17.11	16.98	15.39	16.33	17.88	15.38	16.49	16.99	17.13	14.58
1h	10.35	11.32	9.98	12.58	9.44	10.56	12.31	13.55	14.12	12.86	13.94	13.23	14.23	15.72	14.12	12.98	15.01	16.6	15.76	16.99	15.84	16.94	14.34	15.63
2h	7.21	6.84	5.83	6.11	4.89	5.91	10.23	9.38	11.32	12.1	9.81	10.12	12.89	13.55	13.03	12.31	11.53	14.03	13.66	14.12	14.88	13.97	15.11	13.31
3h	5.11	6.13	3.98	4.55	4.11	5.87	7.31	8.01	6.99	7.25	6.36	8.11	9.65	10.61	11	9.92	8.91	10.72	12.87	11.93	13.11	12.61	11.62	10.99
4h	4.89	5.16	4.66	3.12	5.13	6.55	5.02	4.77	5.76	4.96	6.1	5.99	8.34	7.83	9.04	8.93	9.66	10.31	11.41	10.21	9.77	10.85	9.73	11.72
6h	3.63	4.78	5.31	4.78	4.33	5.83	4.87	3.95	4.04	5.11	5.53	4.21	6.11	4.93	5.01	5.53	5.86	7.41	9.72	6.13	7.99	7.51	7.31	8.84
8h	5.11	4.49	4.91	3.77	3.34	5.72	4.21	3.72	4.72	4.12	5.01	3.23	5.21	3.74	4.31	4.95	3.88	6.41	6.51	4.88	5.42	4.91	5.11	6.81
