# Supplementary material for: Catalpol ameliorates CFA-induced inflammatory pain by targeting spinal cord and peripheral inflammation
Source: Front Pharmacol. 2022 Oct 24;13:1010483. doi: 10.3389/fphar.2022.1010483 (PMC9637921; doi:10.3389/fphar.2022.1010483)
Supplement: Supplementary file 3 [file DataSheet1.ZIP › original data/PWT and PWL in Figure 2.xlsx]

## Sheet: Sheet1
Repeated intrathecal injection of HDAC4 siRNA (5 μg) on PWT
	CFA						CFA+si-NC						CFA+si-HDAC4
0d	46.22	47.19	44.98	45.21	48.04	47.07	45.96	47.11	46.97	48.93	44.74	46.12	43.48	49.12	47.33	45.99	46.13	44.54
1d	23.1	25.77	24.95	22.17	26.12	21.28	22.13	25.86	20.64	21.13	19.65	23.11	23.21	19.32	21.2	20.98	24.37	18.74
2d	20.11	23.87	21.56	17.21	18.21	22.53	16.87	21.99	15.32	20.75	18.72	21.07	24.23	20.3	23.22	22.13	25.11	21.24
3d	16.23	11.08	18.36	17.12	14.2	20.31	12.87	16.43	11.66	17.44	14.99	23.53	30.24	32.3	34.12	31.48	30.89	28.45
4d	17.09	15.23	16.26	19.29	17.03	20.88	17.95	19.43	14.87	21.21	18.66	22.94	40.27	41.24	42.39	39.22	38.18	34.36
5d	19.67	18.18	17.22	20.37	19.88	21.12	20.13	22.76	16.71	19.87	19.13	17.45	37.94	37.23	39.39	35.22	31.19	30.25
6d	21.23	22.98	24.22	22.17	20.16	21.11	23.65	24.84	20.53	21.66	18.98	19.54	28.26	30.19	29.58	26.32	25.5	24.24
7d	23.35	27.13	26.46	24.2	22.34	25.11	22.11	25.34	22.98	23.2	20.37	21.28	25.2	23	24.87	26.74	21.98	25.34
Repeated intrathecal injection of HDAC4 siRNA (5 μg) on PWL
	CFA						CFA+si-NC						CFA+si-HDAC4
0d	15.98	16.29	17.23	14.86	18.22	15.28	15.29	17.23	16.99	14.83	15.83	16.34	17.38	16.99	14.36	15.72	18.35	16.73
1d	4.29	6.23	5.38	6.12	4.33	5.11	4.87	5.21	6.03	3.25	5.77	4.39	5.12	6.31	4.88	3.98	5.56	6.01
2d	5.38	7.21	6.29	4.22	4.98	5.2	5.35	5.98	4.77	4.25	6.89	5.02	6.23	7.25	5.88	5.21	6.99	8.21
3d	4.21	5.37	7.19	5.55	3.02	5.98	6.43	4.84	5.89	5.98	7.39	5.65	8.87	9.56	8.23	7.98	9.65	10.66
4d	5.88	6.34	4.89	5.84	5.94	6.23	5.45	6.99	6.37	5.56	6.77	4.98	10.55	12.34	11.87	10.45	11.23	13.99
5d	6.39	7.02	9.32	7.32	6.11	5.97	6.77	7.97	7.03	6.8	8.12	5.78	9.77	10.86	12.23	8.55	10.73	11.98
6d	7.44	6.36	8.99	6.24	7.76	7.39	7.67	8.43	8.21	7.58	9.11	6.56	8.34	9.21	10.37	8.45	9.11	10.38
7d	8.42	7.65	9.07	7.04	7.12	8.76	8.34	7.77	9.03	8.43	9.21	6.98	6.35	8.33	9.37	7.47	8.13	9.34
GW9662 administration on PWT
	CFA						CFA+si-HDAC4						CFA+si-HDAC4+GW9662 10mg/kg
0d	46.34	48.19	45.98	44.21	47.55	46.07	43.48	49.12	47.33	45.99	46.13	44.54	45.49	48.72	46.33	47.99	45.89	44.54
1d	24.1	22.77	23.95	19.89	21.12	22.28	23.21	19.32	21.2	20.98	24.37	18.74	22.21	20.32	19.25	20.98	23.37	17.74
2d	21.11	20.87	20.89	16.21	19.45	18.53	24.23	20.3	22.22	21.13	25.11	17.24	18.32	17.37	14.59	18.44	19.22	15.77
3d	15.23	13.08	18.36	17.12	14.2	18.31	30.24	32.3	34.12	31.48	30.89	28.45	27.32	24.88	23.65	25.77	30.53	22.84
4d	17.09	15.23	16.26	19.29	17.03	20.88	40.27	41.24	42.39	39.22	38.18	34.36	25.8	23.53	26.87	22.14	29.73	24.79
5d	19.67	18.18	17.22	20.37	19.88	21.12	37.94	37.23	39.39	35.22	31.19	30.25	27.53	26.24	28.97	28.12	30.94	25.54
6d	21.23	22.98	24.22	22.17	20.16	21.11	28.26	30.19	29.58	26.32	25.5	24.24	25.48	25.29	26.99	26.12	24.28	23.23
7d	23.35	27.13	26.46	24.2	22.34	25.11	25.2	23	24.87	26.74	21.98	25.34	24.34	23.11	24.34	25.13	25.39	23.48
GW9662 administration on PWL
	CFA						CFA+si-HDAC4						CFA+si-HDAC4+GW9662 10mg/kg
0d	15.98	16.29	17.23	14.86	18.22	15.28	17.38	16.99	14.36	15.72	18.35	16.73	16.32	15.21	17.88	15.97	16.38	18.13
1d	4.29	5.23	4.68	5.12	4.33	5.71	5.12	6.31	4.88	3.98	5.56	6.01	4.28	5.13	3.96	6.33	5.88	4.99
2d	5.38	7.21	6.29	4.22	4.98	5.2	6.23	7.25	5.88	5.21	6.99	8.21	3.23	4.93	5.14	5.97	4.84	5.29
3d	4.21	5.37	7.19	5.55	6.02	5.98	9.87	10.56	8.23	8.98	9.65	11.66	8.34	8.13	8.99	6.34	8.39	10.34
4d	7.88	6.34	6.89	6.84	5.94	6.23	13.55	12.34	11.87	10.45	11.23	13.99	6.97	8.98	9.46	7.88	7.97	9.21
5d	6.39	7.69	8.32	7.32	6.11	7.97	9.77	10.86	12.23	8.55	10.73	11.98	7.86	9.66	10.21	8.93	7.08	10.33
6d	7.44	6.36	8.99	6.24	7.76	7.39	8.34	9.21	10.37	8.45	9.11	10.38	6.77	8.32	9.12	9.65	6.77	9.64
7d	8.42	7.65	9.07	7.04	7.12	8.76	6.35	8.33	9.37	7.47	8.13	9.34	7.58	7.87	8.35	8.99	7.39	8.21
