# Supplementary material for: Catalpol ameliorates CFA-induced inflammatory pain by targeting spinal cord and peripheral inflammation
Source: Front Pharmacol. 2022 Oct 24;13:1010483. doi: 10.3389/fphar.2022.1010483 (PMC9637921; doi:10.3389/fphar.2022.1010483)
Supplement: Supplementary file 3 [file DataSheet1.ZIP › original data/PWT and PWL-Figure 5.xlsx]

## Sheet: Sheet1
Single subcutaneous injections of Catalpol (2.5 mg/kg and 10 mg/kg) on PWT
	CFA						CFA+CAT 2.5mg/kg						CFA+CAT 10mg/kg
0d	45.38	46.81	47.31	48.88	49.34	47.29	46.13	47.11	48.98	49.87	46.23	45.87	46.98	45.38	47.88	48.82	49.11	48.2
3d	15.99	12.36	15.38	17.22	16.92	14.83	17.93	16.23	15.88	17.39	14.88	18.21	14.88	15.37	16.39	17.28	18.33	16.33
1h	13.16	18.88	14.05	15.13	13.88	16.98	16.32	15.23	13.87	14.26	13.11	17.28	15.38	16.12	15.28	14.65	13.98	17.33
2h	15.81	16.81	13.84	12.96	13.11	11.14	20.13	19.88	21.36	22.77	19.67	23.85	25.26	26.11	24.99	27.12	26.47	27.33
3h	14.76	17.14	16.43	13.88	11.11	15.23	29.88	27.95	28.11	27.47	23.89	26.14	34.12	35.25	33.77	34.47	32.63	36.54
4h	12.55	11.38	14.93	14.21	12.34	16.27	25.77	26.12	23.56	26.28	27.98	24.33	37.62	35.17	36.24	34.25	36.88	37.61
6h	14.27	13.88	15.36	16.23	14.22	12.35	15.12	17.88	16.93	14.14	17.13	16.96	26.99	28.63	27.47	28.85	27.33	25.11
8h	15.29	14.99	16.35	15.37	16.24	13.21	16.53	17.13	14.95	15.44	16.35	17.34	15.14	17.32	18.49	16.54	19.49	14.21
Single subcutaneous injections of Catalpol (2.5 mg/kg and 10 mg/kg) on PWL
	CFA						CFA+CAT 2.5mg/kg						CFA+CAT 10mg/kg
0d	16.38	18.13	17.44	15.22	14.99	16.37	17.35	16.34	15.66	15.36	17.34	14.77	17.36	15.98	16.74	14.88	15.37	16.62
3d	5.28	6.12	4.88	4.39	3.98	5.45	5.35	6.28	4.78	3.47	5.47	4.98	5.27	4.98	6.11	3.94	5.87	4.99
1h	6.23	5.87	5.12	4.28	5.27	3.5	6.12	4.87	3.97	4.23	5.77	6.21	6.88	5.26	5.88	4.32	6.27	3.88
2h	4.14	3.84	5.21	5.48	4.19	4.11	6.77	7.14	5.37	6.65	7.82	8.32	10.34	7.61	9.22	9.48	8.37	7.88
3h	5.13	4.76	4.88	4.73	5.98	3.65	8.35	8.85	7.47	9.14	9.88	10.37	11.28	12.39	12.37	13.34	11.38	10.59
4h	5.37	5.87	3.98	5.37	4.28	5.98	7.14	7.66	8.19	8.65	8.24	9.12	12.57	11.44	13.58	12.49	13.48	11.39
6h	4.98	3.57	4.01	4.92	5.13	3.58	4.32	5.18	4.87	6.15	4.66	5.31	7.23	8.39	10.35	9.32	8.32	8.94
8h	3.28	4.12	5.38	4.65	5.24	4.98	4.24	5.11	4.31	3.99	4.75	5.11	4.24	5.32	5.37	3.44	6.01	4.48
