# Supplementary material for: Catalpol ameliorates CFA-induced inflammatory pain by targeting spinal cord and peripheral inflammation
Source: Front Pharmacol. 2022 Oct 24;13:1010483. doi: 10.3389/fphar.2022.1010483 (PMC9637921; doi:10.3389/fphar.2022.1010483)
Supplement: Supplementary file 3 [file DataSheet1.ZIP › original data/QPCR-Figure 4/IL-1a┬-Figure 4L.xls]

## Sheet: Results
Block Type	96well
Chemistry	SYBR_GREEN
Experiment File Name	D:\Applied Biosystems\StepOne Software v2.3\experiments\FJ\il1-tnf-zbx.eds
Experiment Run End Time	2022-05-14 23:55:56 PM CST
Instrument Type	steponeplus
Passive Reference	ROX
Well	Sample Name	Target Name	Task	Reporter	Quencher	RQ	RQ Min	RQ Max	Cт	Cт Mean	Cт SD	ΔCт	ΔCт Mean	ΔCт SE	HK Control ΔCт Mean	HK Control ΔCт SE	ΔΔCт	Automatic Ct Threshold	Ct Threshold	Automatic Baseline	Baseline Start	Baseline End	Efficiency	Tm1	Tm2	Tm3	Comments
A1	c1	actin	UNKNOWN	SYBR	None				15.6171	15.6147	0.0339675							TRUE	1.24491	TRUE	3	6	1	82.7389
A2	c1	actin	UNKNOWN	SYBR	None				15.5796	15.6147	0.0339675							TRUE	1.24491	TRUE	3	7	1	82.7389
A3	c1	actin	UNKNOWN	SYBR	None				15.6474	15.6147	0.0339675							TRUE	1.24491	TRUE	3	7	1	82.7389
A4	c1	il-1	UNKNOWN	SYBR	None	1	0.805229	1.24188	31.9186	31.9083	0.191985		16.2935	0.112564			0	TRUE	1.00856	TRUE	3	24	1	77.671
A5	c1	il-1	UNKNOWN	SYBR	None	1	0.805229	1.24188	32.0949	31.9083	0.191985		16.2935	0.112564			0	TRUE	1.00856	TRUE	3	24	1	77.6742
A6	c1	il-1	UNKNOWN	SYBR	None	1	0.805229	1.24188	31.7113	31.9083	0.191985		16.2935	0.112564			0	TRUE	1.00856	TRUE	3	24	1	77.8233
A7	c1	tnf	UNKNOWN	SYBR	None	1	0.961773	1.03975	30.3426	30.348	0.00876238		14.7332	0.0202532			0	TRUE	1.11494	TRUE	3	22	1	84.9718
A8	c1	tnf	UNKNOWN	SYBR	None	1	0.961773	1.03975	30.3432	30.348	0.00876238		14.7332	0.0202532			0	TRUE	1.11494	TRUE	3	22	1	84.9718
A9	c1	tnf	UNKNOWN	SYBR	None	1	0.961773	1.03975	30.3581	30.348	0.00876238		14.7332	0.0202532			0	TRUE	1.11494	TRUE	3	23	1	84.9761
A10	lps-3	actin	UNKNOWN	SYBR	None				15.3791	15.5066	0.151894							TRUE	1.24491	TRUE	3	7	1	82.7401
A11	lps-3	actin	UNKNOWN	SYBR	None				15.4661	15.5066	0.151894							TRUE	1.24491	TRUE	3	7	1	82.4418
A12	lps-3	actin	UNKNOWN	SYBR	None				15.6747	15.5066	0.151894							TRUE	1.24491	TRUE	3	7	1	82.4418
B1	c2	actin	UNKNOWN	SYBR	None				15.0273	15.0378	0.0417273							TRUE	1.24491	TRUE	3	6	1	82.7389
B2	c2	actin	UNKNOWN	SYBR	None				15.0838	15.0378	0.0417273							TRUE	1.24491	TRUE	3	7	1	82.7389
B3	c2	actin	UNKNOWN	SYBR	None				15.0023	15.0378	0.0417273							TRUE	1.24491	TRUE	3	7	1	82.7389
B4	c2	il-1	UNKNOWN	SYBR	None	0.729546	0.660425	0.805902	31.7428	31.7863	0.0792748		16.7485	0.0517225			0.454928	TRUE	1.00856	TRUE	3	24	1	77.522
B5	c2	il-1	UNKNOWN	SYBR	None	0.729546	0.660425	0.805902	31.8778	31.7863	0.0792748		16.7485	0.0517225			0.454928	TRUE	1.00856	TRUE	3	24	1	77.6742
B6	c2	il-1	UNKNOWN	SYBR	None	0.729546	0.660425	0.805902	31.7382	31.7863	0.0792748		16.7485	0.0517225			0.454928	TRUE	1.00856	TRUE	3	24	1	77.6742
B7	c2	tnf	UNKNOWN	SYBR	None	0.723244	0.622341	0.840506	30.2366	30.2385	0.128635		15.2007	0.078077			0.467446	TRUE	1.11494	TRUE	3	22	1	84.8228
B8	c2	tnf	UNKNOWN	SYBR	None	0.723244	0.622341	0.840506	30.1108	30.2385	0.128635		15.2007	0.078077			0.467446	TRUE	1.11494	TRUE	3	22	1	84.8228
B9	c2	tnf	UNKNOWN	SYBR	None	0.723244	0.622341	0.840506	30.368	30.2385	0.128635		15.2007	0.078077			0.467446	TRUE	1.11494	TRUE	3	22	1	84.827
B10	lps-3	il-1	UNKNOWN	SYBR	None	5.36542	4.29714	6.69928	29.5227	29.3765	0.129838		13.8698	0.115368			-2.42369	TRUE	1.00856	TRUE	3	22	1	77.6718
B11	lps-3	il-1	UNKNOWN	SYBR	None	5.36542	4.29714	6.69928	29.2749	29.3765	0.129838		13.8698	0.115368			-2.42369	TRUE	1.00856	TRUE	3	22	1	77.5235
B12	lps-3	il-1	UNKNOWN	SYBR	None	5.36542	4.29714	6.69928	29.3318	29.3765	0.129838		13.8698	0.115368			-2.42369	TRUE	1.00856	TRUE	3	22	1	77.5235
C1	c3	actin	UNKNOWN	SYBR	None				15.172	15.3339	0.140638							TRUE	1.24491	TRUE	3	6	1	82.7389
C2	c3	actin	UNKNOWN	SYBR	None				15.4262	15.3339	0.140638							TRUE	1.24491	TRUE	3	6	1	82.7389
C3	c3	actin	UNKNOWN	SYBR	None				15.4033	15.3339	0.140638							TRUE	1.24491	TRUE	3	6	1	82.7389
C4	c3	il-1	UNKNOWN	SYBR	None	2.29734	1.8762	2.81302	30.2984	30.4274	0.115921		15.0936	0.105225			-1.19997	TRUE	1.00856	TRUE	3	22	1	77.671
C5	c3	il-1	UNKNOWN	SYBR	None	2.29734	1.8762	2.81302	30.5228	30.4274	0.115921		15.0936	0.105225			-1.19997	TRUE	1.00856	TRUE	3	23	1	77.6742
C6	c3	il-1	UNKNOWN	SYBR	None	2.29734	1.8762	2.81302	30.4611	30.4274	0.115921		15.0936	0.105225			-1.19997	TRUE	1.00856	TRUE	3	23	1	77.6742
C7	c3	tnf	UNKNOWN	SYBR	None	1.25518	0.93122	1.69185	29.9667	29.7392	0.228944		14.4053	0.155128			-0.327899	TRUE	1.11494	TRUE	3	22	1	84.8228
C8	c3	tnf	UNKNOWN	SYBR	None	1.25518	0.93122	1.69185	29.7421	29.7392	0.228944		14.4053	0.155128			-0.327899	TRUE	1.11494	TRUE	3	22	1	84.8228
C9	c3	tnf	UNKNOWN	SYBR	None	1.25518	0.93122	1.69185	29.5088	29.7392	0.228944		14.4053	0.155128			-0.327899	TRUE	1.11494	TRUE	3	22	1	84.827
C10	lps-3	tnf	UNKNOWN	SYBR	None	1.7583	1.00863	3.06515	29.3512	29.4257	0.476558		13.919	0.288779			-0.81418	TRUE	1.11494	TRUE	3	21	1	84.827
C11	lps-3	tnf	UNKNOWN	SYBR	None	1.7583	1.00863	3.06515	28.9907	29.4257	0.476558		13.919	0.288779			-0.81418	TRUE	1.11494	TRUE	3	21	1	84.6773
C12	lps-3	tnf	UNKNOWN	SYBR	None	1.7583	1.00863	3.06515	29.9351	29.4257	0.476558		13.919	0.288779			-0.81418	TRUE	1.11494	TRUE	3	22	1	84.6773
D1	cat-1	actin	UNKNOWN	SYBR	None				14.9771	14.9783	0.042093							TRUE	1.24491	TRUE	3	6	1	82.7389
D2	cat-1	actin	UNKNOWN	SYBR	None				14.9368	14.9783	0.042093							TRUE	1.24491	TRUE	3	6	1	82.7389
D3	cat-1	actin	UNKNOWN	SYBR	None				15.021	14.9783	0.042093							TRUE	1.24491	TRUE	3	6	1	82.7389
D4	cat-1	il-1	UNKNOWN	SYBR	None	2.07975	1.57281	2.75007	30.2212	30.2154	0.247896		15.2371	0.145171			-1.05641	TRUE	1.00856	TRUE	3	22	1	77.522
D5	cat-1	il-1	UNKNOWN	SYBR	None	2.07975	1.57281	2.75007	29.9647	30.2154	0.247896		15.2371	0.145171			-1.05641	TRUE	1.00856	TRUE	3	22	1	77.6742
D6	cat-1	il-1	UNKNOWN	SYBR	None	2.07975	1.57281	2.75007	30.4604	30.2154	0.247896		15.2371	0.145171			-1.05641	TRUE	1.00856	TRUE	3	23	1	77.6742
D7	cat-1	tnf	UNKNOWN	SYBR	None	1.10191	0.897768	1.35248	29.6714	29.5715	0.179536		14.5932	0.106466			-0.140011	TRUE	1.11494	TRUE	3	22	1	84.8228
D8	cat-1	tnf	UNKNOWN	SYBR	None	1.10191	0.897768	1.35248	29.3642	29.5715	0.179536		14.5932	0.106466			-0.140011	TRUE	1.11494	TRUE	3	21	1	84.8228
D9	cat-1	tnf	UNKNOWN	SYBR	None	1.10191	0.897768	1.35248	29.6789	29.5715	0.179536		14.5932	0.106466			-0.140011	TRUE	1.11494	TRUE	3	22	1	84.827
E1	cat-2	actin	UNKNOWN	SYBR	None				15.1577	15.1324	0.0858546							TRUE	1.24491	TRUE	3	7	1	82.7389
E2	cat-2	actin	UNKNOWN	SYBR	None				15.0367	15.1324	0.0858546							TRUE	1.24491	TRUE	3	5	1	82.7389
E3	cat-2	actin	UNKNOWN	SYBR	None				15.2027	15.1324	0.0858546							TRUE	1.24491	TRUE	3	7	1	82.7389
E4	cat-2	il-1	UNKNOWN	SYBR	None	1.93372	1.71193	2.18426	30.4005	30.4745	0.0682007		15.3421	0.0633044			-0.951381	TRUE	1.00856	TRUE	3	22	1	77.671
E5	cat-2	il-1	UNKNOWN	SYBR	None	1.93372	1.71193	2.18426	30.5349	30.4745	0.0682007		15.3421	0.0633044			-0.951381	TRUE	1.00856	TRUE	3	22	1	77.6742
E6	cat-2	il-1	UNKNOWN	SYBR	None	1.93372	1.71193	2.18426	30.4882	30.4745	0.0682007		15.3421	0.0633044			-0.951381	TRUE	1.00856	TRUE	3	23	1	77.6742
E7	cat-2	tnf	UNKNOWN	SYBR	None	1.22829	1.00663	1.49876	29.7435	29.5689	0.157197		14.4366	0.103411			-0.296653	TRUE	1.11494	TRUE	3	22	1	84.8228
E8	cat-2	tnf	UNKNOWN	SYBR	None	1.22829	1.00663	1.49876	29.5249	29.5689	0.157197		14.4366	0.103411			-0.296653	TRUE	1.11494	TRUE	3	21	1	84.8228
E9	cat-2	tnf	UNKNOWN	SYBR	None	1.22829	1.00663	1.49876	29.4385	29.5689	0.157197		14.4366	0.103411			-0.296653	TRUE	1.11494	TRUE	3	22	1	84.827
F1	cat-3	actin	UNKNOWN	SYBR	None				15.4847	15.3828	0.149944							TRUE	1.24491	TRUE	3	7	1	82.7389
F2	cat-3	actin	UNKNOWN	SYBR	None				15.2106	15.3828	0.149944							TRUE	1.24491	TRUE	3	6	1	82.7389
F3	cat-3	actin	UNKNOWN	SYBR	None				15.4531	15.3828	0.149944							TRUE	1.24491	TRUE	3	7	1	82.7389
F4	cat-3	il-1	UNKNOWN	SYBR	None	2.8914	1.767	4.7313	30.4533	30.1445	0.417083		14.7618	0.255892			-1.53177	TRUE	1.00856	TRUE	3	23	1	77.671
F5	cat-3	il-1	UNKNOWN	SYBR	None	2.8914	1.767	4.7313	29.6701	30.1445	0.417083		14.7618	0.255892			-1.53177	TRUE	1.00856	TRUE	3	22	1	77.6742
F6	cat-3	il-1	UNKNOWN	SYBR	None	2.8914	1.767	4.7313	30.3102	30.1445	0.417083		14.7618	0.255892			-1.53177	TRUE	1.00856	TRUE	3	22	1	77.6742
F7	cat-3	tnf	UNKNOWN	SYBR	None	1.51999	1.08992	2.11977	29.7424	29.5119	0.259083		14.1292	0.172827			-0.604065	TRUE	1.11494	TRUE	3	22	1	84.8228
F8	cat-3	tnf	UNKNOWN	SYBR	None	1.51999	1.08992	2.11977	29.2315	29.5119	0.259083		14.1292	0.172827			-0.604065	TRUE	1.11494	TRUE	3	21	1	84.8228
F9	cat-3	tnf	UNKNOWN	SYBR	None	1.51999	1.08992	2.11977	29.5619	29.5119	0.259083		14.1292	0.172827			-0.604065	TRUE	1.11494	TRUE	3	22	1	84.827
G1	lps-1	actin	UNKNOWN	SYBR	None				15.2381	15.2235	0.0883457							TRUE	1.24491	TRUE	3	6	1	82.7389
G2	lps-1	actin	UNKNOWN	SYBR	None				15.3036	15.2235	0.0883457							TRUE	1.24491	TRUE	3	7	1	82.7389
G3	lps-1	actin	UNKNOWN	SYBR	None				15.1287	15.2235	0.0883457							TRUE	1.24491	TRUE	1	2	1	82.7389
G4	lps-1	il-1	UNKNOWN	SYBR	None	2.7294	2.45968	3.0287	30.0327	30.0684	0.0310615		14.8449	0.0540672			-1.44859	TRUE	1.00856	TRUE	3	22	1	77.671
G5	lps-1	il-1	UNKNOWN	SYBR	None	2.7294	2.45968	3.0287	30.0839	30.0684	0.0310615		14.8449	0.0540672			-1.44859	TRUE	1.00856	TRUE	3	22	1	77.8233
G6	lps-1	il-1	UNKNOWN	SYBR	None	2.7294	2.45968	3.0287	30.0887	30.0684	0.0310615		14.8449	0.0540672			-1.44859	TRUE	1.00856	TRUE	3	22	1	77.6742
G7	lps-1	tnf	UNKNOWN	SYBR	None	1.26505	1.1208	1.42787	29.5493	29.6175	0.0637811		14.394	0.0629099			-0.339199	TRUE	1.11494	TRUE	3	22	1	84.9718
G8	lps-1	tnf	UNKNOWN	SYBR	None	1.26505	1.1208	1.42787	29.6275	29.6175	0.0637811		14.394	0.0629099			-0.339199	TRUE	1.11494	TRUE	3	22	1	84.9718
G9	lps-1	tnf	UNKNOWN	SYBR	None	1.26505	1.1208	1.42787	29.6757	29.6175	0.0637811		14.394	0.0629099			-0.339199	TRUE	1.11494	TRUE	3	22	1	84.9761
H1	lps-2	actin	UNKNOWN	SYBR	None				15.3157	15.3569	0.0438037							TRUE	1.24491	TRUE	3	7	1	82.888
H2	lps-2	actin	UNKNOWN	SYBR	None				15.3521	15.3569	0.0438037							TRUE	1.24491	TRUE	3	6	1	82.7389
H3	lps-2	actin	UNKNOWN	SYBR	None				15.4029	15.3569	0.0438037							TRUE	1.24491	TRUE	3	7	1	82.888
H4	lps-2	il-1	UNKNOWN	SYBR	None	3.11082	2.41692	4.00393	30.267	30.0132	0.222892		14.6562	0.131148			-1.63729	TRUE	1.00856	TRUE	3	22	1	77.671
H5	lps-2	il-1	UNKNOWN	SYBR	None	3.11082	2.41692	4.00393	29.8492	30.0132	0.222892		14.6562	0.131148			-1.63729	TRUE	1.00856	TRUE	3	22	1	77.8233
H6	lps-2	il-1	UNKNOWN	SYBR	None	3.11082	2.41692	4.00393	29.9233	30.0132	0.222892		14.6562	0.131148			-1.63729	TRUE	1.00856	TRUE	3	22	1	77.8233
H7	lps-2	tnf	UNKNOWN	SYBR	None	1.21782	0.933606	1.58855	29.9592	29.8059	0.235141		14.4489	0.138094			-0.284296	TRUE	1.11494	TRUE	3	22	1	84.9718
H8	lps-2	tnf	UNKNOWN	SYBR	None	1.21782	0.933606	1.58855	29.9232	29.8059	0.235141		14.4489	0.138094			-0.284296	TRUE	1.11494	TRUE	3	22	1	84.9718
H9	lps-2	tnf	UNKNOWN	SYBR	None	1.21782	0.933606	1.58855	29.5351	29.8059	0.235141		14.4489	0.138094			-0.284296	TRUE	1.11494	TRUE	3	22	1	84.9761
Analysis Type	Singleplex
Endogenous Control	actin							30.4533			29.3512
RQ Min/Max Confidence Level	95.0							30.3102			29.9351
Reference Sample	c1

## Sheet: Sheet1
	c1	c2	c3	cat1	cat2	cat3	lps-1	lps-2	lps-3
actin	15.6147	15.0378	15.3339	14.9783	15.1324	15.3828	15.2235	15.3569	15.5066
il1	31.9083	31.7863	30.4274	30.2154	30.4745	30.3818	30.0684	30.0132	29.3765
	16.2935	16.7485	15.0936	15.2371	15.3421	14.999	14.8449	14.6562	13.8698
	1.06188	1.51681	-0.138087	0.00547472	0.1105	-0.232652	-0.386704	-0.575411	-1.36181
	0.479008	0.349458	1.10044	0.996212	0.926267	1.17499	1.3074	1.4901	2.57008
	c1	c2	c3	cat-1	cat-2	cat-3	lps-1	lps-2	lps-3
actin	14.203	14.3014	14.3128	14.1486	14.1171	14.322	14.2037	14.6061	14.3813
il-1	30.6905	30.5756	28.9231	29.2846	29.5599	29.1797	28.5609	28.9926	28.7303
	16.4875	16.2742	14.6103	15.136	15.4428	14.8577	14.3572	14.3866	14.349
	1.38734	1.17407	-0.48985	0.0358828	0.342638	-0.24241	-0.742919	-0.713587	-0.751167
	0.382269	0.443169	1.4043	0.975435	0.788598	1.18297	1.67356	1.63988	1.68315
	Con	LPS 1μg/ml	LPS+CAT 0.5 mM
	0.479007	1.3074	0.996212
	0.349458	1.4901	0.926267
	1.10044	2.57008	1.17499
	0.382269	1.67356	0.975435
	0.443169	1.63988	0.788598
	1.4043	1.68315	1.18297
