# Supplementary material for: Catalpol ameliorates CFA-induced inflammatory pain by targeting spinal cord and peripheral inflammation
Source: Front Pharmacol. 2022 Oct 24;13:1010483. doi: 10.3389/fphar.2022.1010483 (PMC9637921; doi:10.3389/fphar.2022.1010483)
Supplement: Supplementary file 3 [file DataSheet1.ZIP › original data/QPCR-Figure 4/IL-1a┬-Figure 4L-1.xls]

## Sheet: Results
Block Type	96well
Chemistry	SYBR_GREEN
Experiment File Name	D:\Applied Biosystems\StepOne Software v2.3\experiments\FJ\il1tnf515.eds
Experiment Run End Time	2022-05-15 09:38:58 AM CST
Instrument Type	steponeplus
Passive Reference	ROX
Well	Sample Name	Target Name	Task	Reporter	Quencher	RQ	RQ Min	RQ Max	Cт	Cт Mean	Cт SD	ΔCт	ΔCт Mean	ΔCт SE	HK Control ΔCт Mean	HK Control ΔCт SE	ΔΔCт	Automatic Ct Threshold	Ct Threshold	Automatic Baseline	Baseline Start	Baseline End	Efficiency	Tm1	Tm2	Tm3	Comments	HIGHSD	OUTLIERRG
A1	c1	actin	UNKNOWN	SYBR	None				14.1094	14.203	0.0822628							TRUE	0.6489	TRUE	3	6	1	82.7345				N	N
A2	c1	actin	UNKNOWN	SYBR	None				14.2357	14.203	0.0822628							TRUE	0.6489	TRUE	3	7	1	82.7345				N	N
A3	c1	actin	UNKNOWN	SYBR	None				14.2639	14.203	0.0822628							TRUE	0.6489	TRUE	3	7	1	82.7334				N	N
A4	c1	il1	UNKNOWN	SYBR	None	1	0.771308	1.2965	30.6056	30.6905	0.218746		16.4875	0.134928			0	TRUE	0.432704	TRUE	3	24	1	77.6658				N	N
A5	c1	il1	UNKNOWN	SYBR	None	1	0.771308	1.2965	30.5269	30.6905	0.218746		16.4875	0.134928			0	TRUE	0.432704	TRUE	3	24	1	77.8165				N	N
A6	c1	il1	UNKNOWN	SYBR	None	1	0.771308	1.2965	30.9389	30.6905	0.218746		16.4875	0.134928			0	TRUE	0.432704	TRUE	3	25	1	77.2203				N	N
A7	c1	tnf	UNKNOWN	SYBR	None	1	0.907071	1.10245	29.9714	29.9816	0.0306333		15.7786	0.0506806			0	TRUE	0.930591	TRUE	3	22	1	84.9675				N	N
A8	c1	tnf	UNKNOWN	SYBR	None	1	0.907071	1.10245	29.9574	29.9816	0.0306333		15.7786	0.0506806			0	TRUE	0.930591	TRUE	3	22	1	84.9675				N	N
A9	c1	tnf	UNKNOWN	SYBR	None	1	0.907071	1.10245	30.0161	29.9816	0.0306333		15.7786	0.0506806			0	TRUE	0.930591	TRUE	3	22	1	84.9685				N	N
A10	lps-3	actin	UNKNOWN	SYBR	None				14.2836	14.3813	0.117732							TRUE	0.6489	TRUE	3	7	1	82.7329				N	N
A11	lps-3	actin	UNKNOWN	SYBR	None				14.3482	14.3813	0.117732							TRUE	0.6489	TRUE	3	6	1	82.5878				N	N
A12	lps-3	actin	UNKNOWN	SYBR	None				14.512	14.3813	0.117732							TRUE	0.6489	TRUE	3	7	1	82.5878				N	N
B1	c2	actin	UNKNOWN	SYBR	None				14.2465	14.3014	0.120499							TRUE	0.6489	TRUE	3	7	1	82.7345				N	N
B2	c2	actin	UNKNOWN	SYBR	None				14.2182	14.3014	0.120499							TRUE	0.6489	TRUE	3	7	1	82.7345				N	N
B3	c2	actin	UNKNOWN	SYBR	None				14.4396	14.3014	0.120499							TRUE	0.6489	TRUE	3	7	1	82.7334				N	N
B4	c2	il1	UNKNOWN	SYBR	None	1.15931	1.00619	1.33574	30.53	30.5756	0.0416472		16.2742	0.0736081			-0.213271	TRUE	0.432704	TRUE	3	24	1	77.5168				N	N
B5	c2	il1	UNKNOWN	SYBR	None	1.15931	1.00619	1.33574	30.6117	30.5756	0.0416472		16.2742	0.0736081			-0.213271	TRUE	0.432704	TRUE	3	24	1	77.6675				N	N
B6	c2	il1	UNKNOWN	SYBR	None	1.15931	1.00619	1.33574	30.5852	30.5756	0.0416472		16.2742	0.0736081			-0.213271	TRUE	0.432704	TRUE	3	24	1	77.6675				N	N
B7	c2	tnf	UNKNOWN	SYBR	None	1.08861	0.937095	1.26463	29.8963	29.9576	0.0606193		15.6561	0.0778774			-0.12249	TRUE	0.930591	TRUE	3	22	1	84.8184				N	N
B8	c2	tnf	UNKNOWN	SYBR	None	1.08861	0.937095	1.26463	30.0175	29.9576	0.0606193		15.6561	0.0778774			-0.12249	TRUE	0.930591	TRUE	3	23	1	84.8184				N	N
B9	c2	tnf	UNKNOWN	SYBR	None	1.08861	0.937095	1.26463	29.9589	29.9576	0.0606193		15.6561	0.0778774			-0.12249	TRUE	0.930591	TRUE	3	22	1	84.8195				N	N
B10	lps-3	il1	UNKNOWN	SYBR	None	4.40307	3.71791	5.21449	28.8076	28.7303	0.0964997		14.349	0.0878884			-2.13851	TRUE	0.432704	TRUE	3	22	1	77.5165				N	N
B11	lps-3	il1	UNKNOWN	SYBR	None	4.40307	3.71791	5.21449	28.7611	28.7303	0.0964997		14.349	0.0878884			-2.13851	TRUE	0.432704	TRUE	3	22	1	77.5205				N	N
B12	lps-3	il1	UNKNOWN	SYBR	None	4.40307	3.71791	5.21449	28.6221	28.7303	0.0964997		14.349	0.0878884			-2.13851	TRUE	0.432704	TRUE	3	22	1	77.5205				N	N
C1	c3	actin	UNKNOWN	SYBR	None				14.244	14.3128	0.0673408							TRUE	0.6489	TRUE	3	6	1	82.7345				N	N
C2	c3	actin	UNKNOWN	SYBR	None				14.3157	14.3128	0.0673408							TRUE	0.6489	TRUE	3	6	1	82.7345				N	N
C3	c3	actin	UNKNOWN	SYBR	None				14.3786	14.3128	0.0673408							TRUE	0.6489	TRUE	3	7	1	82.7334				N	N
C4	c3	il1	UNKNOWN	SYBR	None	2.48784	0.828501	7.47052	30.61	29.4854	0.98731		15.1726	0.571348			-1.31489	TRUE	0.432704	TRUE	3	24	1	77.5168				Y	N
C5	c3	il1	UNKNOWN	SYBR	None	2.48784	0.828501	7.47052	28.7611	29.4854	0.98731		15.1726	0.571348			-1.31489	TRUE	0.432704	TRUE	3	22	1	77.6675				Y	N
C6	c3	il1	UNKNOWN	SYBR	None	2.48784	0.828501	7.47052	29.0851	29.4854	0.98731		15.1726	0.571348			-1.31489	TRUE	0.432704	TRUE	3	23	1	77.6675				Y	N
C7	c3	tnf	UNKNOWN	SYBR	None	1.41931	1.26693	1.59002	29.668	29.5862	0.0768994		15.2734	0.059015			-0.505193	TRUE	0.930591	TRUE	3	22	1	84.8184				N	N
C8	c3	tnf	UNKNOWN	SYBR	None	1.41931	1.26693	1.59002	29.5154	29.5862	0.0768994		15.2734	0.059015			-0.505193	TRUE	0.930591	TRUE	3	22	1	84.8184				N	N
C9	c3	tnf	UNKNOWN	SYBR	None	1.41931	1.26693	1.59002	29.5753	29.5862	0.0768994		15.2734	0.059015			-0.505193	TRUE	0.930591	TRUE	3	22	1	84.8195				N	N
C10	lps-3	tnf	UNKNOWN	SYBR	None	1.5847	1.37727	1.82338	29.453	29.4957	0.0456295		15.1144	0.0728994			-0.664213	TRUE	0.930591	TRUE	3	22	1	84.8195				N	N
C11	lps-3	tnf	UNKNOWN	SYBR	None	1.5847	1.37727	1.82338	29.4903	29.4957	0.0456295		15.1144	0.0728994			-0.664213	TRUE	0.930591	TRUE	3	22	1	84.6743				N	N
C12	lps-3	tnf	UNKNOWN	SYBR	None	1.5847	1.37727	1.82338	29.5438	29.4957	0.0456295		15.1144	0.0728994			-0.664213	TRUE	0.930591	TRUE	3	22	1	84.6743				N	N
D1	cat-1	actin	UNKNOWN	SYBR	None				13.9838	14.1486	0.178453							TRUE	0.6489	TRUE	3	5	1	82.7345				N	N
D2	cat-1	actin	UNKNOWN	SYBR	None				14.3381	14.1486	0.178453							TRUE	0.6489	TRUE	3	6	1	82.5855				N	N
D3	cat-1	actin	UNKNOWN	SYBR	None				14.1239	14.1486	0.178453							TRUE	0.6489	TRUE	3	6	1	82.7334				N	N
D4	cat-1	il1	UNKNOWN	SYBR	None	2.5517	2.0191	3.22478	29.3159	29.2846	0.112015		15.136	0.121645			-1.35146	TRUE	0.432704	TRUE	3	23	1	77.5168				N	N
D5	cat-1	il1	UNKNOWN	SYBR	None	2.5517	2.0191	3.22478	29.3777	29.2846	0.112015		15.136	0.121645			-1.35146	TRUE	0.432704	TRUE	3	23	1	77.6675				N	N
D6	cat-1	il1	UNKNOWN	SYBR	None	2.5517	2.0191	3.22478	29.1603	29.2846	0.112015		15.136	0.121645			-1.35146	TRUE	0.432704	TRUE	3	23	1	77.6675				N	N
D7	cat-1	tnf	UNKNOWN	SYBR	None	1.41798	1.1402	1.76345	29.3351	29.4234	0.08162		15.2748	0.113295			-0.503842	TRUE	0.930591	TRUE	3	22	1	84.8184				N	N
D8	cat-1	tnf	UNKNOWN	SYBR	None	1.41798	1.1402	1.76345	29.496	29.4234	0.08162		15.2748	0.113295			-0.503842	TRUE	0.930591	TRUE	3	22	1	84.8184				N	N
D9	cat-1	tnf	UNKNOWN	SYBR	None	1.41798	1.1402	1.76345	29.4391	29.4234	0.08162		15.2748	0.113295			-0.503842	TRUE	0.930591	TRUE	3	22	1	84.8195				N	N
E1	cat-2	actin	UNKNOWN	SYBR	None				14.2365	14.1171	0.163915							TRUE	0.6489	TRUE	3	6	1	82.7345				N	N
E2	cat-2	actin	UNKNOWN	SYBR	None				13.9302	14.1171	0.163915							TRUE	0.6489	TRUE	1	2	1	82.5855				N	N
E3	cat-2	actin	UNKNOWN	SYBR	None				14.1846	14.1171	0.163915							TRUE	0.6489	TRUE	3	7	1	82.7334				N	N
E4	cat-2	il1	UNKNOWN	SYBR	None	2.06294	1.35563	3.13931	29.3622	29.5599	0.340485		15.4428	0.218173			-1.0447	TRUE	0.432704	TRUE	3	23	1	77.6658				N	N
E5	cat-2	il1	UNKNOWN	SYBR	None	2.06294	1.35563	3.13931	29.953	29.5599	0.340485		15.4428	0.218173			-1.0447	TRUE	0.432704	TRUE	3	23	1	77.6675				N	Y
E6	cat-2	il1	UNKNOWN	SYBR	None	2.06294	1.35563	3.13931	29.3644	29.5599	0.340485		15.4428	0.218173			-1.0447	TRUE	0.432704	TRUE	3	23	1	77.6675				N	N
E7	cat-2	tnf	UNKNOWN	SYBR	None	1.37062	1.0955	1.71481	29.358	29.4409	0.117438		15.3238	0.116418			-0.454824	TRUE	0.930591	TRUE	3	22	1	84.8184				N	N
E8	cat-2	tnf	UNKNOWN	SYBR	None	1.37062	1.0955	1.71481	29.3894	29.4409	0.117438		15.3238	0.116418			-0.454824	TRUE	0.930591	TRUE	3	21	1	84.8184				N	N
E9	cat-2	tnf	UNKNOWN	SYBR	None	1.37062	1.0955	1.71481	29.5753	29.4409	0.117438		15.3238	0.116418			-0.454824	TRUE	0.930591	TRUE	3	22	1	84.8195				N	N
F1	cat-3	actin	UNKNOWN	SYBR	None				14.3229	14.322	0.0182739							TRUE	0.6489	TRUE	3	6	1	82.7345				N	N
F2	cat-3	actin	UNKNOWN	SYBR	None				14.3033	14.322	0.0182739							TRUE	0.6489	TRUE	3	6	1	82.7345				N	N
F3	cat-3	actin	UNKNOWN	SYBR	None				14.3398	14.322	0.0182739							TRUE	0.6489	TRUE	3	7	1	82.7334				N	N
F4	cat-3	il1	UNKNOWN	SYBR	None	3.58065	2.38111	5.38447	29.1398	28.9693	0.366725		14.6473	0.211992			-1.84022	TRUE	0.432704	TRUE	3	22	1	77.6658				N	N
F5	cat-3	il1	UNKNOWN	SYBR	None	3.58065	2.38111	5.38447	28.5483	28.9693	0.366725		14.6473	0.211992			-1.84022	TRUE	0.432704	TRUE	3	22	1	77.8165				N	N
F6	cat-3	il1	UNKNOWN	SYBR	None	3.58065	2.38111	5.38447	29.2197	28.9693	0.366725		14.6473	0.211992			-1.84022	TRUE	0.432704	TRUE	3	23	1	77.6675				N	N
F7	cat-3	tnf	UNKNOWN	SYBR	None	1.45707	1.1231	1.89036	29.2891	29.5576	0.233594		15.2356	0.135277			-0.543073	TRUE	0.930591	TRUE	3	22	1	84.8184				N	N
F8	cat-3	tnf	UNKNOWN	SYBR	None	1.45707	1.1231	1.89036	29.7149	29.5576	0.233594		15.2356	0.135277			-0.543073	TRUE	0.930591	TRUE	3	22	1	84.8184				N	N
F9	cat-3	tnf	UNKNOWN	SYBR	None	1.45707	1.1231	1.89036	29.6686	29.5576	0.233594		15.2356	0.135277			-0.543073	TRUE	0.930591	TRUE	3	22	1	84.8195				N	N
G1	lps-1	actin	UNKNOWN	SYBR	None				14.1279	14.2037	0.0729399							TRUE	0.6489	TRUE	3	7	1	82.7345				N	N
G2	lps-1	actin	UNKNOWN	SYBR	None				14.2734	14.2037	0.0729399							TRUE	0.6489	TRUE	3	6	1	82.7345				N	N
G3	lps-1	actin	UNKNOWN	SYBR	None				14.2099	14.2037	0.0729399							TRUE	0.6489	TRUE	3	7	1	82.7334				N	N
G4	lps-1	il1	UNKNOWN	SYBR	None	2.73677	0.690103	10.8534	30.5943	29.2387	1.23779		15.035	0.715877			-1.45248	TRUE	0.432704	TRUE	3	24	1	77.5168				Y	N
G5	lps-1	il1	UNKNOWN	SYBR	None	2.73677	0.690103	10.8534	28.1686	29.2387	1.23779		15.035	0.715877			-1.45248	TRUE	0.432704	TRUE	3	22	1	77.8165				Y	N
G6	lps-1	il1	UNKNOWN	SYBR	None	2.73677	0.690103	10.8534	28.9533	29.2387	1.23779		15.035	0.715877			-1.45248	TRUE	0.432704	TRUE	3	22	1	77.8165				Y	N
G7	lps-1	tnf	UNKNOWN	SYBR	None	1.61065	0.84463	3.07139	29.9313	29.2947	0.576351		15.091	0.335411			-0.687641	TRUE	0.930591	TRUE	3	22	1	84.9675				Y	N
G8	lps-1	tnf	UNKNOWN	SYBR	None	1.61065	0.84463	3.07139	28.8084	29.2947	0.576351		15.091	0.335411			-0.687641	TRUE	0.930591	TRUE	3	21	1	84.9675				Y	N
G9	lps-1	tnf	UNKNOWN	SYBR	None	1.61065	0.84463	3.07139	29.1445	29.2947	0.576351		15.091	0.335411			-0.687641	TRUE	0.930591	TRUE	3	21	1	84.9685				Y	N
H1	lps-2	actin	UNKNOWN	SYBR	None				14.278	15.0505	0.836739							TRUE	0.6489	TRUE	3	6	1	82.8836				Y	N
H2	lps-2	actin	UNKNOWN	SYBR	None				14.9341	15.0505	0.836739							TRUE	0.6489	TRUE	3	8	1	82.7345				Y	N
H3	lps-2	actin	UNKNOWN	SYBR	None				15.9393	15.0505	0.836739							TRUE	0.6489	TRUE	3	9	1	82.4353				Y	N
H4	lps-2	il1	UNKNOWN	SYBR	None	5.83748	2.26194	15.065	28.8259	28.9926	0.167167		13.9421	0.492638			-2.54535	TRUE	0.432704	TRUE	3	22	1	77.8149				N	N
H5	lps-2	il1	UNKNOWN	SYBR	None	5.83748	2.26194	15.065	28.9918	28.9926	0.167167		13.9421	0.492638			-2.54535	TRUE	0.432704	TRUE	3	22	1	77.8165				N	N
H6	lps-2	il1	UNKNOWN	SYBR	None	5.83748	2.26194	15.065	29.1602	28.9926	0.167167		13.9421	0.492638			-2.54535	TRUE	0.432704	TRUE	3	23	1	77.8165				N	N
H7	lps-2	tnf	UNKNOWN	SYBR	None	2.48213	0.976012	6.31241	29.434	29.5176	0.0746796		14.4671	0.485012			-1.31158	TRUE	0.930591	TRUE	3	22	1	84.9675				N	N
H8	lps-2	tnf	UNKNOWN	SYBR	None	2.48213	0.976012	6.31241	29.5778	29.5176	0.0746796		14.4671	0.485012			-1.31158	TRUE	0.930591	TRUE	3	22	1	84.9675				N	N
H9	lps-2	tnf	UNKNOWN	SYBR	None	2.48213	0.976012	6.31241	29.5408	29.5176	0.0746796		14.4671	0.485012			-1.31158	TRUE	0.930591	TRUE	3	22	1	84.9685				N	N
Analysis Type	Singleplex
Endogenous Control	actin						14.278					29.1398		28.1686
RQ Min/Max Confidence Level	95.0				29.9313		14.9341			30.61		29.2197		28.9533
Reference Sample	c1				29.1445					29.0851
										29.8475
							28.7611
							29.0851

## Sheet: Sheet1
	c1	c2	c3	cat-1	cat-2	cat-3	lps-1	lps-2	lps-3
actin	14.203	14.3014	14.3128	14.1486	14.1171	14.322	14.2037	14.6061	14.3813
il-1	30.6905	30.5756	28.9231	29.2846	29.5599	29.1797	28.5609	28.9926	28.7303
	16.4875	16.2742	14.6103	15.136	15.4428	14.8577	14.3572	14.3866	14.349
	1.38734	1.17407	-0.48985	0.0358828	0.342638	-0.24241	-0.742919	-0.713587	-0.751167
	0.382269	0.443169	1.4043	0.975435	0.788598	1.18297	1.67356	1.63988	1.68315
