# Supplementary material for: Catalpol ameliorates CFA-induced inflammatory pain by targeting spinal cord and peripheral inflammation
Source: Front Pharmacol. 2022 Oct 24;13:1010483. doi: 10.3389/fphar.2022.1010483 (PMC9637921; doi:10.3389/fphar.2022.1010483)
Supplement: Supplementary file 3 [file DataSheet1.ZIP › original data/QPCR-Figure 4/TNF-a-Figure 4M.xls]

## Sheet: Results
Block Type	96well
Chemistry	SYBR_GREEN
Experiment File Name	D:\Applied Biosystems\StepOne Software v2.3\experiments\tnf516.eds
Experiment Run End Time	2022-05-16 22:37:48 PM CST
Instrument Type	steponeplus
Passive Reference	ROX
Well	Sample Name	Target Name	Task	Reporter	Quencher	RQ	RQ Min	RQ Max	Cт	Cт Mean	Cт SD	ΔCт	ΔCт Mean	ΔCт SE	HK Control ΔCт Mean	HK Control ΔCт SE	ΔΔCт	Automatic Ct Threshold	Ct Threshold	Automatic Baseline	Baseline Start	Baseline End	Efficiency	Tm1	Tm2	Tm3	Comments	BADROX	HIGHSD	NOISE	NOSIGNAL	EXPFAIL	MTP
A1	c1	actin	UNKNOWN	SYBR	None				14.7893	14.6776	0.10497							TRUE	0.800264	TRUE	3	7	1	82.7078				N	N	N	N	N	N
A2	c1	actin	UNKNOWN	SYBR	None				14.5809	14.6776	0.10497							TRUE	0.800264	TRUE	3	6	1	82.7078				N	N	N	N	N	N
A3	c1	actin	UNKNOWN	SYBR	None				14.6627	14.6776	0.10497							TRUE	0.800264	TRUE	3	7	1	82.7022				N	N	N	N	N	N
A4	c2	actin	UNKNOWN	SYBR	None				14.7887	14.8011	0.144198							TRUE	0.800264	TRUE	3	7	1	82.7022				N	N	N	N	N	N
A5	c2	actin	UNKNOWN	SYBR	None				14.6635	14.8011	0.144198							TRUE	0.800264	TRUE	3	6	1	82.8538				N	N	N	N	N	N
A6	c2	actin	UNKNOWN	SYBR	None				14.9511	14.8011	0.144198							TRUE	0.800264	TRUE	3	8	1	82.8538				N	N	N	N	N	N
A7	c1	tnf	UNKNOWN	SYBR	None	1	0.745687	1.34104	30.1033	30.3654	0.24235		15.6878	0.152482			0	TRUE	0.956138	TRUE	3	22	1	84.9432				N	N	N	N	N	N
A8	c1	tnf	UNKNOWN	SYBR	None	1	0.745687	1.34104	30.5814	30.3654	0.24235		15.6878	0.152482			0	TRUE	0.956138	TRUE	3	23	1	84.9432				N	N	N	N	N	N
A9	c1	tnf	UNKNOWN	SYBR	None	1	0.745687	1.34104	30.4115	30.3654	0.24235		15.6878	0.152482			0	TRUE	0.956138	TRUE	3	23	1	84.9396				N	N	N	N	N	N
A10	c2	tnf	UNKNOWN	SYBR	None	1.05483	0.893496	1.24529	30.3978	30.4118	0.0390504		15.6108	0.0862518			-0.077007	TRUE	0.956138	TRUE	3	23	1	84.9396				N	N	N	N	N	N
A11	c2	tnf	UNKNOWN	SYBR	None	1.05483	0.893496	1.24529	30.3817	30.4118	0.0390504		15.6108	0.0862518			-0.077007	TRUE	0.956138	TRUE	3	23	1	84.7874				N	N	N	N	N	N
A12	c2	tnf	UNKNOWN	SYBR	None	1.05483	0.893496	1.24529	30.456	30.4118	0.0390504		15.6108	0.0862518			-0.077007	TRUE	0.956138	TRUE	3	23	1	84.7874				N	N	N	N	N	N
B1	c3	actin	UNKNOWN	SYBR	None				14.9329	14.8373	0.0851058							TRUE	0.800264	TRUE	3	7	1	82.7078				N	N	N	N	N	N
B2	c3	actin	UNKNOWN	SYBR	None				14.7697	14.8373	0.0851058							TRUE	0.800264	TRUE	3	7	1	82.7078				N	N	N	N	N	N
B3	c3	actin	UNKNOWN	SYBR	None				14.8092	14.8373	0.0851058							TRUE	0.800264	TRUE	3	7	1	82.7022				N	N	N	N	N	N
B4	c4	actin	UNKNOWN	SYBR	None				14.7146	14.6806	0.0556732							TRUE	0.800264	TRUE	3	7	1	82.7022				N	N	N	N	N	N
B5	c4	actin	UNKNOWN	SYBR	None				14.7108	14.6806	0.0556732							TRUE	0.800264	TRUE	3	7	1	82.8538				N	N	N	N	N	N
B6	c4	actin	UNKNOWN	SYBR	None				14.6163	14.6806	0.0556732							TRUE	0.800264	TRUE	3	7	1	82.8538				N	N	N	N	N	N
B7	c3	tnf	UNKNOWN	SYBR	None	1.27684	1.06724	1.5276	30.2993	30.1725	0.137116		15.3352	0.0931733			-0.352574	TRUE	0.956138	TRUE	3	23	1	84.9432				N	N	N	N	N	N
B8	c3	tnf	UNKNOWN	SYBR	None	1.27684	1.06724	1.5276	30.027	30.1725	0.137116		15.3352	0.0931733			-0.352574	TRUE	0.956138	TRUE	3	22	1	84.7938				N	N	N	N	N	N
B9	c3	tnf	UNKNOWN	SYBR	None	1.27684	1.06724	1.5276	30.1911	30.1725	0.137116		15.3352	0.0931733			-0.352574	TRUE	0.956138	TRUE	3	23	1	84.9396				N	N	N	N	N	N
B10	c4	tnf	UNKNOWN	SYBR	None	1.24674	1.07777	1.4422	29.9625	30.0502	0.118663		15.3696	0.0756756			-0.318163	TRUE	0.956138	TRUE	3	22	1	84.9396				N	N	N	N	N	N
B11	c4	tnf	UNKNOWN	SYBR	None	1.24674	1.07777	1.4422	30.1852	30.0502	0.118663		15.3696	0.0756756			-0.318163	TRUE	0.956138	TRUE	3	22	1	84.6378				N	N	N	N	N	N
B12	c4	tnf	UNKNOWN	SYBR	None	1.24674	1.07777	1.4422	30.0028	30.0502	0.118663		15.3696	0.0756756			-0.318163	TRUE	0.956138	TRUE	3	22	1	84.7874				N	N	N	N	N	N
C1	c5	actin	UNKNOWN	SYBR	None				14.6706	14.7273	0.0537301							TRUE	0.800264	TRUE	3	7	1	82.7078				N	N	N	N	N	N
C2	c5	actin	UNKNOWN	SYBR	None				14.7337	14.7273	0.0537301							TRUE	0.800264	TRUE	3	7	1	82.7078				N	N	N	N	N	N
C3	c5	actin	UNKNOWN	SYBR	None				14.7775	14.7273	0.0537301							TRUE	0.800264	TRUE	3	6	1	82.7022				N	N	N	N	N	N
C4	l1	actin	UNKNOWN	SYBR	None				14.7562	14.7894	0.0994853							TRUE	0.800264	TRUE	3	7	1	82.7022				N	N	N	N	N	N
C5	l1	actin	UNKNOWN	SYBR	None				14.7108	14.7894	0.0994853							TRUE	0.800264	TRUE	3	7	1	82.7043				N	N	N	N	N	N
C6	l1	actin	UNKNOWN	SYBR	None				14.9012	14.7894	0.0994853							TRUE	0.800264	TRUE	3	7	1	82.7043				N	N	N	N	N	N
C7	c5	tnf	UNKNOWN	SYBR	None	1.31239	1.21865	1.41333	30.0192	30.0228	0.0395114		15.2956	0.0385057			-0.392193	TRUE	0.956138	TRUE	3	22	1	84.7938				N	N	N	N	N	N
C8	c5	tnf	UNKNOWN	SYBR	None	1.31239	1.21865	1.41333	30.064	30.0228	0.0395114		15.2956	0.0385057			-0.392193	TRUE	0.956138	TRUE	3	22	1	84.7938				N	N	N	N	N	N
C9	c5	tnf	UNKNOWN	SYBR	None	1.31239	1.21865	1.41333	29.9852	30.0228	0.0395114		15.2956	0.0385057			-0.392193	TRUE	0.956138	TRUE	3	22	1	84.9396				N	N	N	N	N	N
C10	l1	tnf	UNKNOWN	SYBR	None	2.17331	1.46349	3.22741	29.6608	29.3573	0.341699		14.5679	0.205472			-1.11989	TRUE	0.956138	TRUE	3	21	1	84.9396				N	N	N	N	N	N
C11	l1	tnf	UNKNOWN	SYBR	None	2.17331	1.46349	3.22741	28.9872	29.3573	0.341699		14.5679	0.205472			-1.11989	TRUE	0.956138	TRUE	3	21	1	84.7874				N	N	N	N	N	N
C12	l1	tnf	UNKNOWN	SYBR	None	2.17331	1.46349	3.22741	29.4239	29.3573	0.341699		14.5679	0.205472			-1.11989	TRUE	0.956138	TRUE	3	22	1	84.7874				N	N	N	N	N	N
D1	l2	actin	UNKNOWN	SYBR	None				14.7874	14.7871	0.0801395							TRUE	0.800264	TRUE	3	7	1	82.7078				N	N	N	N	N	N
D2	l2	actin	UNKNOWN	SYBR	None				14.7068	14.7871	0.0801395							TRUE	0.800264	TRUE	3	6	1	82.7078				N	N	N	N	N	N
D3	l2	actin	UNKNOWN	SYBR	None				14.8671	14.7871	0.0801395							TRUE	0.800264	TRUE	3	7	1	82.7022				N	N	N	N	N	N
D4	l3	actin	UNKNOWN	SYBR	None				14.7801	14.804	0.0532854							TRUE	0.800264	TRUE	3	7	1	82.7022				N	N	N	N	N	N
D5	l3	actin	UNKNOWN	SYBR	None				14.7668	14.804	0.0532854							TRUE	0.800264	TRUE	3	7	1	82.7043				N	N	N	N	N	N
D6	l3	actin	UNKNOWN	SYBR	None				14.865	14.804	0.0532854							TRUE	0.800264	TRUE	3	7	1	82.7043				N	N	N	N	N	N
D7	l2	tnf	UNKNOWN	SYBR	None	1.87984	1.49614	2.36195	29.7028	29.5643	0.189197		14.7771	0.118628			-0.910612	TRUE	0.956138	TRUE	3	22	1	84.7938				N	N	N	N	N	N
D8	l2	tnf	UNKNOWN	SYBR	None	1.87984	1.49614	2.36195	29.6413	29.5643	0.189197		14.7771	0.118628			-0.910612	TRUE	0.956138	TRUE	3	22	1	84.7938				N	N	N	N	N	N
D9	l2	tnf	UNKNOWN	SYBR	None	1.87984	1.49614	2.36195	29.3487	29.5643	0.189197		14.7771	0.118628			-0.910612	TRUE	0.956138	TRUE	3	22	1	84.9396				N	N	N	N	N	N
D10	l3	tnf	UNKNOWN	SYBR	None	3.78714	0.399792	35.8747	29.5894	28.5706	1.44082		13.7667	1.01927			-1.92111	TRUE	0.956138	TRUE	3	22	1	84.7901				N	Y	N	N	N	N
D11	l3	tnf	UNKNOWN	SYBR	None				Undetermined	28.5706	1.44082							TRUE	0.956138	TRUE	3	39	1	65.6429				N	N	N	N	Y	N
D12	l3	tnf	UNKNOWN	SYBR	None	3.78714	0.399792	35.8747	27.5518	28.5706	1.44082		13.7667	1.01927			-1.92111	TRUE	0.956138	TRUE	3	20	1	84.7874				N	Y	N	N	N	N
E1	l4	actin	UNKNOWN	SYBR	None				14.8926	14.9695	0.0797708							TRUE	0.800264	TRUE	3	7	1	82.7078				N	N	N	N	N	N
E2	l4	actin	UNKNOWN	SYBR	None				15.0519	14.9695	0.0797708							TRUE	0.800264	TRUE	3	8	1	82.7078				N	N	N	N	N	N
E3	l4	actin	UNKNOWN	SYBR	None				14.9641	14.9695	0.0797708							TRUE	0.800264	TRUE	3	7	1	82.7022				N	N	N	N	N	N
E4	l5	actin	UNKNOWN	SYBR	None				14.948	14.9224	0.0486189							TRUE	0.800264	TRUE	3	6	1	82.7022				N	N	N	N	N	N
E5	l5	actin	UNKNOWN	SYBR	None				14.9529	14.9224	0.0486189							TRUE	0.800264	TRUE	3	7	1	82.7043				N	N	N	N	N	N
E6	l5	actin	UNKNOWN	SYBR	None				14.8664	14.9224	0.0486189							TRUE	0.800264	TRUE	3	7	1	82.7043				N	N	N	N	N	N
E7	l4	tnf	UNKNOWN	SYBR	None	4.67277	2.6339	8.28991	28.0157	28.433	0.50976		13.4635	0.297892			-2.22428	TRUE	0.956138	TRUE	3	20	1	84.9432				N	Y	N	N	N	N
E8	l4	tnf	UNKNOWN	SYBR	None	4.67277	2.6339	8.28991	29.0012	28.433	0.50976		13.4635	0.297892			-2.22428	TRUE	0.956138	TRUE	3	21	1	84.7938				N	Y	N	N	N	N
E9	l4	tnf	UNKNOWN	SYBR	None	4.67277	2.6339	8.28991	28.2822	28.433	0.50976		13.4635	0.297892			-2.22428	TRUE	0.956138	TRUE	3	20	1	84.9396				N	Y	N	N	N	N
E10	l5	tnf	UNKNOWN	SYBR	None	3.59712	2.89202	4.47413	28.7954	28.7633	0.190248		13.8409	0.11337			-1.84684	TRUE	0.956138	TRUE	3	21	1	84.9396				N	N	N	N	N	N
E11	l5	tnf	UNKNOWN	SYBR	None	3.59712	2.89202	4.47413	28.5591	28.7633	0.190248		13.8409	0.11337			-1.84684	TRUE	0.956138	TRUE	3	21	1	84.7874				N	N	N	N	N	N
E12	l5	tnf	UNKNOWN	SYBR	None	3.59712	2.89202	4.47413	28.9355	28.7633	0.190248		13.8409	0.11337			-1.84684	TRUE	0.956138	TRUE	3	21	1	84.7874				N	N	N	N	N	N
F1	ca1	actin	UNKNOWN	SYBR	None				14.6086	14.7443	0.1704							TRUE	0.800264	TRUE	3	7	1	82.7078				N	N	N	N	N	N
F2	ca1	actin	UNKNOWN	SYBR	None				14.6889	14.7443	0.1704							TRUE	0.800264	TRUE	3	7	1	82.7078				N	N	N	N	N	N
F3	ca1	actin	UNKNOWN	SYBR	None				14.9356	14.7443	0.1704							TRUE	0.800264	TRUE	3	7	1	82.7022				N	N	N	N	N	N
F4	ca2	actin	UNKNOWN	SYBR	None				14.8117	14.7981	0.0134677							TRUE	0.800264	TRUE	3	7	1	82.7022				N	N	N	N	N	N
F5	ca2	actin	UNKNOWN	SYBR	None				14.7848	14.7981	0.0134677							TRUE	0.800264	TRUE	3	7	1	82.7043				N	N	N	N	N	N
F6	ca2	actin	UNKNOWN	SYBR	None				14.7977	14.7981	0.0134677							TRUE	0.800264	TRUE	3	7	1	82.7043				N	N	N	N	N	N
F7	ca1	tnf	UNKNOWN	SYBR	None	1.36139	1.12222	1.65153	29.9496	29.987	0.0346158		15.2427	0.10039			-0.44508	TRUE	0.956138	TRUE	3	22	1	84.9432				N	N	N	N	N	N
F8	ca1	tnf	UNKNOWN	SYBR	None	1.36139	1.12222	1.65153	30.0179	29.987	0.0346158		15.2427	0.10039			-0.44508	TRUE	0.956138	TRUE	3	22	1	84.7938				N	N	N	N	N	N
F9	ca1	tnf	UNKNOWN	SYBR	None	1.36139	1.12222	1.65153	29.9936	29.987	0.0346158		15.2427	0.10039			-0.44508	TRUE	0.956138	TRUE	3	22	1	84.9396				N	N	N	N	N	N
F10	ca2	tnf	UNKNOWN	SYBR	None	1.12563	0.918461	1.37953	30.5243	30.3151	0.182564		15.517	0.10569			-0.170733	TRUE	0.956138	TRUE	3	23	1	84.7901				N	N	N	N	N	N
F11	ca2	tnf	UNKNOWN	SYBR	None	1.12563	0.918461	1.37953	30.1879	30.3151	0.182564		15.517	0.10569			-0.170733	TRUE	0.956138	TRUE	3	22	1	84.7874				N	N	N	N	N	N
F12	ca2	tnf	UNKNOWN	SYBR	None	1.12563	0.918461	1.37953	30.2331	30.3151	0.182564		15.517	0.10569			-0.170733	TRUE	0.956138	TRUE	3	23	1	84.7874				N	N	N	N	N	N
G1	ca3	actin	UNKNOWN	SYBR	None				14.7576	14.7728	0.0174435							TRUE	0.800264	TRUE	3	6	1	82.8572				N	N	N	N	N	N
G2	ca3	actin	UNKNOWN	SYBR	None				14.7691	14.7728	0.0174435							TRUE	0.800264	TRUE	3	7	1	82.7078				N	N	N	N	N	N
G3	ca3	actin	UNKNOWN	SYBR	None				14.7919	14.7728	0.0174435							TRUE	0.800264	TRUE	3	7	1	82.7022				N	N	N	N	N	N
G4	ca4	actin	UNKNOWN	SYBR	None				14.7182	14.8131	0.12789							TRUE	0.800264	TRUE	3	7	1	82.7022				N	N	N	N	N	N
G5	ca4	actin	UNKNOWN	SYBR	None				14.7625	14.8131	0.12789							TRUE	0.800264	TRUE	3	7	1	82.8538				N	N	N	N	N	N
G6	ca4	actin	UNKNOWN	SYBR	None				14.9585	14.8131	0.12789							TRUE	0.800264	TRUE	3	7	1	82.7043				N	N	N	N	N	N
G7	ca3	tnf	UNKNOWN	SYBR	None	1.29247	1.05453	1.5841	29.9715	30.0905	0.182284		15.3176	0.105723			-0.370131	TRUE	0.956138	TRUE	3	22	1	84.9432				N	N	N	N	N	N
G8	ca3	tnf	UNKNOWN	SYBR	None	1.29247	1.05453	1.5841	30.3003	30.0905	0.182284		15.3176	0.105723			-0.370131	TRUE	0.956138	TRUE	3	23	1	84.9432				N	N	N	N	N	N
G9	ca3	tnf	UNKNOWN	SYBR	None	1.29247	1.05453	1.5841	29.9996	30.0905	0.182284		15.3176	0.105723			-0.370131	TRUE	0.956138	TRUE	3	22	1	84.9396				N	N	N	N	N	N
G10	ca4	tnf	UNKNOWN	SYBR	None	1.28948	0.970347	1.71358	29.9774	30.134	0.221663		15.321	0.14775			-0.366793	TRUE	0.956138	TRUE	3	22	1	84.9396				N	N	N	N	N	N
G11	ca4	tnf	UNKNOWN	SYBR	None	1.28948	0.970347	1.71358	30.3876	30.134	0.221663		15.321	0.14775			-0.366793	TRUE	0.956138	TRUE	3	23	1	84.937				N	N	N	N	N	N
G12	ca4	tnf	UNKNOWN	SYBR	None	1.28948	0.970347	1.71358	30.0371	30.134	0.221663		15.321	0.14775			-0.366793	TRUE	0.956138	TRUE	3	22	1	84.937				N	N	N	N	N	N
H1	ca5	actin	UNKNOWN	SYBR	None				14.7311	14.757	0.0294558							TRUE	0.800264	TRUE	3	7	1	82.8572				N	N	N	N	N	N
H2	ca5	actin	UNKNOWN	SYBR	None				14.7508	14.757	0.0294558							TRUE	0.800264	TRUE	3	7	1	82.8572				N	N	N	N	N	N
H3	ca5	actin	UNKNOWN	SYBR	None				14.789	14.757	0.0294558							TRUE	0.800264	TRUE	3	7	1	82.8516				N	N	N	N	N	N
H4	ca6	actin	UNKNOWN	SYBR	None				14.8316	14.8299	0.00237843							TRUE	0.800264	TRUE	3	7	1	82.8516				N	N	N	N	N	N
H5	ca6	actin	UNKNOWN	SYBR	None				14.8283	14.8299	0.00237843							TRUE	0.800264	TRUE	3	7	1	82.8538				N	N	N	N	N	N
H6	ca6	actin	UNKNOWN	SYBR	None				Undetermined	14.8299	0.00237843							TRUE	0.800264	TRUE	3	39	1	66.1085				N	N	N	N	Y	N
H7	ca5	tnf	UNKNOWN	SYBR	None	1.74324	0.766699	3.96358	30.104	29.643	0.738683		14.886	0.426818			-0.801769	TRUE	0.956138	TRUE	3	22	1	84.9432				N	Y	N	N	N	N
H8	ca5	tnf	UNKNOWN	SYBR	None	1.74324	0.766699	3.96358	30.034	29.643	0.738683		14.886	0.426818			-0.801769	TRUE	0.956138	TRUE	3	22	1	84.9432				N	Y	N	N	N	N
H9	ca5	tnf	UNKNOWN	SYBR	None	1.74324	0.766699	3.96358	28.791	29.643	0.738683		14.886	0.426818			-0.801769	TRUE	0.956138	TRUE	3	21	1	85.0892				N	Y	N	N	N	N
H10	ca6	tnf	UNKNOWN	SYBR	None	2.24967	1.65475	3.05847	29.451	29.348	0.145619		14.518	0.102982			-1.16971	TRUE	0.956138	TRUE	3	22	1	84.9396				N	N	N	N	N	N
H11	ca6	tnf	UNKNOWN	SYBR	None	2.24967	1.65475	3.05847	29.245	29.348	0.145619		14.518	0.102982			-1.16971	TRUE	0.956138	TRUE	3	22	1	84.937				N	N	N	N	N	N
H12	ca6	tnf	UNKNOWN	SYBR	None				Undetermined	29.348	0.145619							TRUE	0.956138	TRUE	3	39	1	61.3055	71.0273	78.6552		Y	N	Y	Y	Y	Y
Analysis Type	Singleplex							30.104		29.6608	28.2822	30.3876
Endogenous Control	actin							30.034		29.4239	28.0157	30.0371
RQ Min/Max Confidence Level	95.0
Reference Sample	c1

## Sheet: Sheet1
		c1	c2	c3	c4	c5	lps1	lps2	lps3	lps4	lps5	cat1	cat2	cat3	cat4	cat5	cat6
	actin	14.6776	14.8011	14.8373	14.6806	14.7273	14.7894	14.7871	14.804	14.9695	14.9224	14.7443	14.7981	14.7728	14.8131	14.757	14.8299
	tnfa	30.3654	30.4118	30.1725	30.0502	30.0228	29.5423	29.5643	29.5894	28.1489	28.7633	29.987	30.3151	30.0905	30.2124	30.069	29.348
		15.6878	15.6108	15.3352	15.3696	15.2956	14.7529	14.7771	14.7855	13.1794	13.8409	15.2427	15.517	15.3176	15.3993	15.312	14.518
		0.691426	0.614417	0.338851	0.37326	0.299231	-0.243421	-0.21919	-0.210873	-1.81693	-1.15542	0.246344	0.52069	0.321292	0.40296	0.315656	-0.478289
		0.619241	0.653194	0.790671	0.772036	0.812685	1.1838	1.16408	1.15739	3.52332	2.22749	0.84303	0.697038	0.800353	0.756305	0.803486	1.39309
							Con	LPS 1μg/ml	LPS+CAT 0.5 mM
							0.619241	1.1838	0.84303
							0.653194	1.16408	0.697039
							0.790671	1.15739	0.800353
							0.772036	3.52332	0.756305
							0.812685	2.22749	0.803486
							1.03459	2.15514	1.39309
