# Supplementary material for: Catalpol ameliorates CFA-induced inflammatory pain by targeting spinal cord and peripheral inflammation
Source: Front Pharmacol. 2022 Oct 24;13:1010483. doi: 10.3389/fphar.2022.1010483 (PMC9637921; doi:10.3389/fphar.2022.1010483)
Supplement: Supplementary file 3 [file DataSheet1.ZIP › original data/the Open field-Figure 1/The Open filed.xlsx]

## Sheet: Sheet1
实验组名	动物名	开始时间	结束时间	总时间		阶段	总路程(mm)	平均速度(mm/s)		活动次数		休息时间(s)	活动时间(s)	线性度	中央的路程(mm)	中央的时间(s)	中央平均速度(mm/s)	中央休息时间(s)	中央活动时间(s)	中央线性度	边上的路程(mm)	边上的时间(s)	边上平均速度(mm/s)	边上休息时间(s)	边上活动时间(s)	边上线性度	四个角上的路程(mm)	四个角上的时间(s)	四个角上平均速度(mm/s)	四个角上休息时间(s)	四个角上活动时间(s)	四个角上线性度	四个边上的路程(mm)	四个边上的时间(s)	四个边上平均速度(mm/s)	四个边上休息时间(s)	四个边上活动时间(s)	四个边上线性度	左上角的路程(mm)	右上角的路程(mm)	左下角的路程(mm)	右下角的路程(mm)	上边的路程(mm)	右边的路程(mm)	下边的路程(mm)	左边的路程(mm)	左上角的时间(s)	右上角的时间(s)	左下角的时间(s)
sham	1	00:03:00	00:13:00	600			20914.6	34.86		129		139.67	460.32	0.58	6192.35	101.78	60.84	11.78	90.01	0.75	14722.2	498.21	29.55	127.9	370.31	0.54	4983.67	282.66	17.63	93.58	189.08	0	9738.54	215.55	45.18	32.32	183.23	0.6	1141.25	1455.86	1366.36	1020.21	2682.78	2211.79	2417.4	2426.57	77.1	53.82	80.27
sham	2	00:10:00	00:20:00	600			18446.7	30.74		115		117.15	482.88	0.6	4433.96	89.07	49.78	1.33	87.74	0.8	14012.7	510.96	27.42	115.78	395.17	0.57	3778.05	214.86	17.58	66.13	148.73	0	10234.6	296.1	34.57	49.66	246.44	0	1446.04	889.99	826.63	615.39	3742.01	1618.42	1900.77	2973.44	74.04	37.22	36.73
sham	3	00:15:00	00:25:00	600			21734.1	36.22		117		91.95	508.08	0.64	7485.37	132.95	56.3	3.18	129.77	0.8	14248.7	467.08	30.51	88.74	378.34	0.59	3979.31	212.61	18.72	55.69	156.92	0	10269.4	254.47	40.36	32.64	221.82	0.62	1243.56	827.14	1155.32	753.28	3578.21	1632.88	2008.7	3049.61	68.72	34.79	67.06
sham	4	00:20:00	00:30:00	600			17236.8	28.73		140		186.28	413.7	0.52	6564.21	116.7	56.25	5.2	111.5	0.78	10672.6	483.28	22.08	181	302.28	0.45	3631.12	311.85	11.64	154.25	157.6	0	7041.5	171.43	41.08	26.16	145.27	0.6	1443.94	348.87	1266.1	572.2	2073.72	810.4	1447.24	2710.14	148.25	17.73	108.42
sham	5	00:00:00	00:10:00	600			19676.3	29.13		136		144.54	455.46	0.48	5787.97	108.3	53.4439	4.76	103.54	0.74	13888.4	512.83	27.0818	87.17	425.66	0.55	4213.43	223.47	18.8546	87.24	136.23	0	8738.54	185.55	47.0953	27.32	158.23	0.6	1342.65	1075.86	1413.36	920.21	2732.43	2013.54	2216.4	2126.23	73.13	50.81	76.35
sham	6	00:00:00	00:10:00	600			20497.2	37.24		125		173.88	426.12	0.53	6643.28	96.1	69.1288	6.31	89.79	0.78	13853.9	487.44	28.4218	112.56	374.88	0.57	4098.86	287.45	14.2594	65.38	222.07	0	9234.63	206.1	44.8066	42.66	163.44	0.58	1257.64	969.23	724.24	735.31	3912.32	1734.34	1740.78	2773.23	70.34	39.32	39.71
sham	7	00:00:00	00:10:00	600			18654.3	31.98		142		97.73	502.27	0.61	5525.73	112.6	49.074	5.33	107.27	0.81	13128.5	503.12	26.0943	96.88	406.24	0.59	3808.08	321.39	11.8488	97.37	224.02	0	8269.4	154.47	53.534	30.64	123.83	0	1342.16	791.35	1234.22	843.22	3173.56	1854.88	2231.4	3149.32	65.72	36.88	69.89
sham	8	00:15:00	00:25:00	600			23816.2	33.65		137		87.13	512.87	0.54	7124.24	102.7	69.3694	3.78	98.92	0.78	16691.9	492.12	33.9184	107.88	384.24	0.49	4785.37	241.27	19.8341	68.39	172.88	0	7089.5	201.43	35.1958	36.16	165.27	0.65	1512.34	432.14	1126.2	672.2	2173.75	735.4	1421.23	2315.38	139.24	19.71	101.23
CFA	1	00:00:00	00:10:00	600			6901.31	11.5		48		487.56	112.46	0.16	410.59	40.11	10.24	31.49	8.62	0.13	6490.72	559.91	11.59	456.03	103.88	0.16	1765.76	32.88	53.71	1.1	31.77	0.71	4724.96	527.03	8.97	454.7	72.34	0	362.04	215.54	867.94	320.24	961.14	899.42	1713.38	1151.02	3.82	5.14	15.73
CFA	2	00:00:00	00:10:00	600			13215.3	22.02		165		190.35	409.67	0.5	1592.93	20.42	78	0.89	19.54	0.9	11622.4	579.6	20.05	188.69	390.91	0.48	3425.99	320.93	10.68	134.69	186.24	0	8196.41	258.66	31.69	52	206.67	0.57	880.36	652.77	1092.7	800.15	2092.98	1685.09	2902.07	1516.27	45.12	42.98	138.27
CFA	3	00:03:00	00:13:00	600			8462.43	14.1		138		323.48	276.54	0.34	1124.89	15.42	72.96	0.89	14.53	0.87	7337.54	584.6	12.55	321.77	262.83	0.32	2324.54	410.67	5.66	279.87	130.8	0	5013	173.93	28.82	40.08	133.85	0.57	384.56	437.57	1138.46	363.95	1206.31	827.01	2045.7	933.98	17.56	32.79	309.65
CFA	4	00:00:00	00:10:00	600			6839.04	11.4		123		319.64	280.35	0.35	935.4	21.1	44.33	1.11	19.99	0.82	5903.64	578.89	10.2	318.53	260.36	0.33	2285.68	392.02	5.83	249	143.02	0	3617.96	186.87	19.36	67.49	119.38	0.45	353.83	281.47	584.06	1066.32	668.04	1170.67	1389.01	390.24	20.01	21.01	38.8
CFA	5	00:00:00	00:10:00	600			6699.38	11.17		94		335.69	264.3	0.31	1023.92	39.82	25.72	13.11	26.7	0.58	5675.46	560.18	10.13	322.53	237.64	0.29	2018.8	418.94	4.82	296.93	122.02	0	3656.66	141.23	25.89	25.6	115.63	0.58	622.79	655.32	231.7	508.98	942.63	684.34	858.2	1171.49	54.4	72.02	251.48
CFA	6	00:15:00	00:25:00	600			7862.13	13.1		130		292.75	307.29	0.39	796.69	18.03	44.19	0	18.03	0.93	7065.44	582.01	12.14	292.71	289.3	0.37	1965	290.71	6.76	178.54	112.17	0.29	5100.44	291.3	17.51	111.77	179.53	0.45	565.48	286.93	739	373.59	1430.81	580.32	1911.11	1178.2	29.49	15.72	90.41
CFA	7	00:00:00	00:10:00	600			11895.8	19.83		153		248.07	351.95	0.42	1536.55	27.02	56.87	2.11	24.9	0.79	10359.2	573	18.08	245.91	327.09	0.41	3833.55	375.06	10.22	197.68	177.37	0.32	6525.66	197.94	32.97	47.22	150.72	0.54	1344.95	709.93	1000.09	778.58	1006.18	1629.19	1526.52	2363.77	196.49	50.44	97.29
CFA	8	00:00:00	00:10:00	600			10831.2	28.05		96		150.07	449.93	0.42	1894.18	158.46	42.96	13.77	144.69	0.57	10024.3	441.53	22.7	136.29	305.24	0.37	2561.06	109.77	23.33	31.6	78.17	0.38	7463.2	331.76	22.5	104.7	227.06	0	644.02	543.49	455.06	918.5	2374.76	2050.39	1597.85	1440.2	17.2	17.38	8.39
CAT	1	00:04:00	00:14:00	600			20797.2	34.66		119		160.09	439.89	0.56	3788.36	123.68	85.63	0	44.24	0.92	17008.9	555.74	30.61	160.1	395.64	0.53	4749.16	264.95	17.92	108.09	156.87	0	12259.7	290.79	42.16	50.16	240.62	0.59	1101.01	566.7	1881.93	1199.53	2816.48	2019.02	3691.41	3732.79	48.88	14.22	88.39
CAT	2	00:00:00	00:10:00	600			20405.6	50.68		83		64.58	535.4	0.55	5070.73	97.575	60.93	15.69	231.67	0.6	15334.9	352.63	43.49	48.86	303.77	0.51	2795.68	62.6	44.66	10.86	51.74	0	12539.2	290.02	43.24	38	252.02	0.5	1182.79	404.64	957.22	251.02	2215.73	3697.44	3575.45	3050.59	34.97	9.41	15.39
CAT	3	00:05:00	00:15:00	600			26988.6	44.98		82		67.24	532.74	0.53	7114.86	104.57	48.21	29.78	265.38	0.54	12758.9	304.83	41.86	37.47	267.36	0.51	2663.62	69.13	38.53	13.38	55.75	0.45	10095.2	235.7	42.83	24.09	211.61	0	1363.86	405.4	850.34	44.03	2448.22	2352.72	2143.8	3150.48	37.72	10.44	20.39
CAT	4	00:10:00	00:20:00	600			20445	34.07		88		75.48	524.55	0.51	5461.7	121.72	36.27	33.29	267.85	0.53	9521.6	298.89	31.86	42.2	256.69	0.48	2070.43	66.7	31.04	9.2	57.5	0	7451.18	232.19	32.09	33	199.19	0.48	774.3	432.79	638.23	225.11	1997.64	1376.28	1454.25	2623	21.15	16.47	22.23
CAT	5	00:15:00	00:25:00	600			18654.6	31.09		103		113.15	486.88	0.46	5029.25	119.61	41.32	33.42	210.02	0.53	8596.15	356.59	24.11	79.73	276.85	0.4	1626.75	69.85	23.29	15.86	53.99	0	6969.4	286.74	24.31	63.88	222.86	0	572.54	427.38	314.21	312.62	1847.6	1108.7	1630.87	2382.23	17.01	16.83	13.14
CAT	6	00:00:00	00:10:00	600			22292.3	53.82		81		121.67	478.35	0.5	5127.51	107.96	54.18	73.84	205.38	0.46	17164.7	320.8	53.51	47.83	272.97	0.53	3660.56	69.59	52.6	13.16	56.43	0	13504.1	251.21	53.76	34.67	216.54	0.5	1041.28	838.6	794.58	986.1	3839.15	4178.07	2800.68	2686.23	35.48	8.96	12.24
CAT	7	00:05:00	00:15:00	600			19846.1	49.75		83		77.23	522.74	0.54	6948.2	100.36	58.9	26.04	209.88	0.55	15949.8	364.05	43.81	51.19	312.86	0.53	3249.21	57.49	56.52	1.79	55.71	0.62	12700.5	306.56	41.43	49.41	257.15	0.48	834.64	943.6	731.09	739.87	4253.12	3109.24	2823.07	2515.12	17.42	15.87	14.78
CAT	8	00:10:00	00:20:00	600			23816.2	39.7		89		105.34	494.63	0.49	5216.85	110.11	51.98	22.72	178	0.53	13382.5	399.25	33.52	82.62	316.63	0.47	3219.84	108.3	29.73	30.85	77.45	0	10162.6	290.96	34.93	51.77	239.19	0	603.41	1028.24	625.56	962.64	2564.91	2386.43	3401.52	1809.79	11.23	26.56	12.19
Distance in central area
	Sham					CFA					CAT
	6192.35	20914.6	0.296078	29.6078		410.59	6901.31	0.0594945	5.94945		5.94945	6806.92	20797.2	0.3273	32.73
	4433.96	18446.7	0.240367	24.0367		1592.93	13215.3	0.120537	12.0537		12.0537	5070.73	20405.6	0.248497	24.8497
	7485.37	21734.1	0.344407	34.4407		1124.89	8462.43	0.132928	13.2928		13.2928	7114.86	26988.6	0.263624	26.3624
	6564.21	17236.8	0.380826	38.0826		935.4	6839.04	0.136774	13.6774		13.6774	5461.7	20445.2	0.267138	26.7138
	5787.97	19676.3	0.294159	29.4159		1023.92	6699.38	0.152838	15.2838		15.2838	5029.25	18654.6	0.269598	26.9598
	6643.28	20497.2	0.324106	32.4106		796.69	7862.13	0.101333	10.1333		10.1333	5127.51	22292.3	0.230013	23.0013
	5525.73	18654.3	0.296218	29.6218		1536.55	11895.8	0.129168	12.9168		12.9168	6948.2	19846.1	0.350103	35.0103
	7124.24	23816.2	0.299135	29.9135		1894.18	10831.2	0.174882	17.4882		17.4882	5216.85	23816.2	0.219047	21.9047
Time in central area
	Sham					CFA						CAT
	101.78	600	0.169633	16.9633		40.11	600	0.06685	6.685			123.68	600	0.206133	20.6133
	89.07	600	0.14845	14.845		20.42	600	0.0340333	3.40333			97.575	600	0.162625	16.2625
	132.95	600	0.221583	22.1583		15.42	600	0.0257	2.57			104.57	600	0.174283	17.4283
	116.7	600	0.1945	19.45		21.1	600	0.0351667	3.51667			121.72	600	0.202867	20.2867
	108.3	600	0.1805	18.05		39.82	600	0.0663667	6.63667			119.61	600	0.19935	19.935
	96.1	600	0.160167	16.0167		18.03	600	0.03005	3.005			107.96	600	0.179933	17.9933
	112.6	600	0.187667	18.7667		27.02	600	0.0450333	4.50333			100.36	600	0.167267	16.7267
	102.7	600	0.171167	17.1167		22.12	600	0.0368667	3.68667			110.11	600	0.183517	18.3517
[truncated: 23 more columns]
